# Supplementary material for: Synthesis of sialylated human milk oligosaccharides by automated glycan assembly
Source: Nat Commun. 2026 May 10;17:4214. doi: 10.1038/s41467-026-73028-w (PMC13157500; doi:10.1038/s41467-026-73028-w)
Supplement: Supplementary file 4 — Source Data [file 41467_2026_73028_MOESM4_ESM.xlsx]

## Sheet: Figure2
a			b
time (s)	ELSD (mV)		time (s)	ELSD (mV)
0	0.005		0	0
0.00166667	0.001		0.00166667	0.003
0.00333333	0.005		0.00333333	0
0.005	0.003		0.005	0.001
0.00666667	0.011		0.00666667	0.001
0.00833333	0.003		0.00833333	0.001
0.01	0.003		0.01	0.001
0.0116667	0.004		0.0116667	0.003
0.0133333	0.003		0.0133333	0
0.015	0.006		0.015	0
0.0166667	0.004		0.0166667	0
0.0183333	0.003		0.0183333	0.001
0.02	0.004		0.02	0.001
0.0216667	0		0.0216667	0
0.0233333	0		0.0233333	-0.003
0.025	0.003		0.025	0.003
0.0266667	0		0.0266667	-0.001
0.0283333	0.001		0.0283333	0
0.03	0.001		0.03	0
0.0316667	0.002		0.0316667	0
0.0333333	0		0.0333333	0.002
0.035	0.001		0.035	0.005
0.0366667	0.002		0.0366667	0.001
0.0383333	0.001		0.0383333	0.005
0.04	0		0.04	0.004
0.0416667	0		0.0416667	0.003
0.0433333	0.005		0.0433333	-0.002
0.045	0.002		0.045	-0.005
0.0466667	0		0.0466667	-0.005
0.0483333	0.001		0.0483333	-0.008
0.05	0		0.05	-0.008
0.0516667	0.001		0.0516667	-0.008
0.0533333	0.001		0.0533333	-0.004
0.055	0.005		0.055	-0.011
0.0566667	0.003		0.0566667	-0.007
0.0583333	0.001		0.0583333	-0.008
0.06	0		0.06	-0.009
0.0616667	-0.003		0.0616667	-0.01
0.0633333	-0.004		0.0633333	-0.013
0.065	-0.008		0.065	-0.016
0.0666667	-0.009		0.0666667	-0.016
0.0683333	-0.012		0.0683333	-0.018
0.07	-0.01		0.07	-0.015
0.0716667	-0.015		0.0716667	-0.013
0.0733333	-0.007		0.0733333	-0.019
0.075	-0.01		0.075	-0.014
0.0766667	-0.01		0.0766667	-0.015
0.0783333	-0.008		0.0783333	-0.012
0.08	-0.012		0.08	-0.015
0.0816667	-0.01		0.0816667	-0.019
0.0833333	-0.013		0.0833333	-0.018
0.085	-0.01		0.085	-0.017
0.0866667	-0.007		0.0866667	-0.019
0.0883333	-0.009		0.0883333	-0.017
0.09	-0.009		0.09	-0.021
0.0916667	-0.011		0.0916667	-0.019
0.0933333	-0.011		0.0933333	-0.021
0.095	-0.007		0.095	-0.018
0.0966667	-0.01		0.0966667	-0.017
0.0983333	-0.009		0.0983333	-0.015
0.1	-0.007		0.1	-0.015
0.101667	-0.007		0.101667	-0.016
0.103333	-0.01		0.103333	-0.019
0.105	-0.009		0.105	-0.016
0.106667	-0.008		0.106667	-0.015
0.108333	-0.006		0.108333	-0.011
0.11	-0.008		0.11	-0.012
0.111667	-0.007		0.111667	-0.012
0.113333	-0.006		0.113333	-0.012
0.115	-0.006		0.115	-0.01
0.116667	-0.01		0.116667	-0.013
0.118333	-0.007		0.118333	-0.015
0.12	-0.009		0.12	-0.017
0.121667	-0.004		0.121667	-0.018
0.123333	-0.01		0.123333	-0.019
0.125	-0.01		0.125	-0.019
0.126667	-0.006		0.126667	-0.014
0.128333	-0.01		0.128333	-0.012
0.13	-0.007		0.13	-0.005
0.131667	-0.005		0.131667	-0.008
0.133333	-0.01		0.133333	-0.006
0.135	-0.011		0.135	-0.006
0.136667	-0.01		0.136667	-0.005
0.138333	-0.008		0.138333	-0.005
0.14	-0.008		0.14	-0.006
0.141667	-0.007		0.141667	-0.009
0.143333	-0.003		0.143333	-0.006
0.145	-0.006		0.145	0.001
0.146667	-0.003		0.146667	-0.001
0.148333	-0.002		0.148333	0
0.15	0.002		0.15	0
0.151667	0.003		0.151667	0.004
0.153333	-0.001		0.153333	0.002
0.155	0.004		0.155	0.001
0.156667	0.003		0.156667	0.001
0.158333	0.008		0.158333	0.001
0.16	0.001		0.16	0.001
0.161667	0.004		0.161667	0.004
0.163333	0.005		0.163333	0.006
0.165	0.002		0.165	0.007
0.166667	0.002		0.166667	0.001
0.168333	0.005		0.168333	0.001
0.17	0.007		0.17	0.001
0.171667	0.006		0.171667	0.001
0.173333	0.004		0.173333	-0.002
0.175	0.007		0.175	0
0.176667	0.006		0.176667	-0.002
0.178333	0.002		0.178333	-0.001
0.18	0.001		0.18	-0.001
0.181667	0.002		0.181667	0
0.183333	0		0.183333	-0.003
0.185	0		0.185	-0.004
0.186667	0		0.186667	-0.002
0.188333	0		0.188333	-0.004
0.19	0		0.19	-0.002
0.191667	0.001		0.191667	-0.004
0.193333	0.001		0.193333	-0.005
0.195	0		0.195	-0.004
0.196667	0.003		0.196667	-0.002
0.198333	0		0.198333	-0.006
0.2	0.003		0.2	-0.002
0.201667	0		0.201667	-0.003
0.203333	0		0.203333	0
0.205	0.001		0.205	0.001
0.206667	0.001		0.206667	0
0.208333	0		0.208333	0.001
0.21	0.003		0.21	0
0.211667	0.003		0.211667	0
0.213333	0.004		0.213333	0.001
0.215	0.002		0.215	0.003
0.216667	-0.002		0.216667	0
0.218333	-0.001		0.218333	0.001
0.22	0		0.22	0.001
0.221667	0.001		0.221667	0
0.223333	-0.002		0.223333	0
0.225	-0.002		0.225	0
0.226667	0		0.226667	0
0.228333	0.001		0.228333	0.001
0.23	0.006		0.23	0
0.231667	0		0.231667	0
0.233333	0		0.233333	0.003
0.235	0		0.235	0.002
0.236667	0		0.236667	0.004
0.238333	0.001		0.238333	0.002
0.24	0.001		0.24	0
0.241667	0		0.241667	0.001
0.243333	0		0.243333	0.001
0.245	0.004		0.245	0
0.246667	0.003		0.246667	0.001
0.248333	0.001		0.248333	0
0.25	0.003		0.25	0.004
0.251667	0.003		0.251667	0.003
0.253333	0.002		0.253333	0.004
0.255	0.002		0.255	0.005
0.256667	0		0.256667	0.008
0.258333	0		0.258333	0.01
0.26	0.002		0.26	0.008
0.261667	0.003		0.261667	0.007
0.263333	0.005		0.263333	0.007
0.265	0.003		0.265	0.013
0.266667	0.006		0.266667	0.011
0.268333	0.001		0.268333	0.011
0.27	-0.001		0.27	0.009
0.271667	-0.003		0.271667	0.01
0.273333	-0.008		0.273333	0.01
0.275	-0.008		0.275	0.008
0.276667	-0.007		0.276667	0.007
0.278333	-0.01		0.278333	0.009
0.28	-0.011		0.28	0.003
0.281667	-0.011		0.281667	0.006
0.283333	-0.008		0.283333	0.006
0.285	-0.01		0.285	0.004
0.286667	-0.009		0.286667	0.003
0.288333	-0.004		0.288333	0.004
0.29	-0.006		0.29	0.002
0.291667	-0.008		0.291667	0.003
0.293333	-0.011		0.293333	0.003
0.295	-0.011		0.295	0.001
0.296667	-0.011		0.296667	0.002
0.298333	-0.006		0.298333	0.002
0.3	-0.005		0.3	0.003
0.301667	-0.007		0.301667	0.002
0.303333	-0.008		0.303333	0.002
0.305	-0.008		0.305	0.001
0.306667	-0.01		0.306667	0.003
0.308333	-0.008		0.308333	0.004
0.31	-0.01		0.31	0.005
0.311667	-0.011		0.311667	0.004
0.313333	-0.01		0.313333	0.005
0.315	-0.012		0.315	0
0.316667	-0.013		0.316667	0.003
0.318333	-0.011		0.318333	0.003
0.32	-0.01		0.32	0.002
0.321667	-0.011		0.321667	0.002
0.323333	-0.01		0.323333	0
0.325	-0.011		0.325	0.001
0.326667	-0.013		0.326667	0.001
0.328333	-0.012		0.328333	0.004
0.33	-0.011		0.33	0
0.331667	-0.009		0.331667	0.001
0.333333	-0.009		0.333333	0
0.335	-0.005		0.335	0.003
0.336667	-0.007		0.336667	0.001
0.338333	-0.005		0.338333	0
0.34	-0.009		0.34	0.001
0.341667	-0.005		0.341667	0.001
0.343333	-0.003		0.343333	0
0.345	-0.005		0.345	0.005
0.346667	-0.008		0.346667	0.001
0.348333	-0.007		0.348333	0.005
0.35	-0.006		0.35	0.002
0.351667	-0.005		0.351667	0.006
0.353333	-0.003		0.353333	0.004
0.355	0		0.355	0.003
0.356667	0.005		0.356667	0.002
0.358333	0.006		0.358333	0.001
0.36	0.005		0.36	0.002
0.361667	0.007		0.361667	0.003
0.363333	0.007		0.363333	0
0.365	0.008		0.365	0.003
0.366667	0.007		0.366667	0.001
0.368333	0.007		0.368333	0
0.37	0.008		0.37	0
0.371667	0.005		0.371667	0
0.373333	0.01		0.373333	0.001
0.375	0.007		0.375	0.001
0.376667	0.007		0.376667	0.001
0.378333	0.013		0.378333	0
0.38	0.011		0.38	0
0.381667	0.011		0.381667	-0.003
0.383333	0.016		0.383333	0
0.385	0.01		0.385	-0.003
0.386667	0.013		0.386667	-0.002
0.388333	0.01		0.388333	-0.003
0.39	0.015		0.39	-0.002
0.391667	0.012		0.391667	-0.003
0.393333	0.013		0.393333	-0.007
0.395	0.013		0.395	-0.011
0.396667	0.013		0.396667	-0.019
0.398333	0.014		0.398333	-0.018
0.4	0.013		0.4	-0.02
0.401667	0.012		0.401667	-0.021
0.403333	0.01		0.403333	-0.023
0.405	0.01		0.405	-0.019
0.406667	0.011		0.406667	-0.021
0.408333	0.006		0.408333	-0.02
0.41	0.009		0.41	-0.019
0.411667	0.007		0.411667	-0.016
0.413333	0.005		0.413333	-0.015
0.415	0.008		0.415	-0.015
0.416667	0.003		0.416667	-0.017
0.418333	0.006		0.418333	-0.019
0.42	0.003		0.42	-0.018
0.421667	0.003		0.421667	-0.015
0.423333	0.004		0.423333	-0.015
0.425	0.005		0.425	-0.018
0.426667	0		0.426667	-0.019
0.428333	-0.005		0.428333	-0.021
0.43	-0.006		0.43	-0.018
0.431667	-0.01		0.431667	-0.018
0.433333	-0.013		0.433333	-0.02
0.435	-0.015		0.435	-0.017
0.436667	-0.014		0.436667	-0.015
0.438333	-0.014		0.438333	-0.016
0.44	-0.013		0.44	-0.014
0.441667	-0.011		0.441667	-0.015
0.443333	-0.008		0.443333	-0.01
0.445	-0.013		0.445	-0.015
0.446667	-0.008		0.446667	-0.013
0.448333	-0.01		0.448333	-0.015
0.45	-0.007		0.45	-0.015
0.451667	-0.008		0.451667	-0.012
0.453333	-0.008		0.453333	-0.013
0.455	-0.007		0.455	-0.017
0.456667	-0.009		0.456667	-0.015
0.458333	-0.01		0.458333	-0.015
0.46	-0.008		0.46	-0.015
0.461667	-0.01		0.461667	-0.013
0.463333	-0.007		0.463333	-0.017
0.465	-0.009		0.465	-0.017
0.466667	-0.01		0.466667	-0.018
0.468333	-0.009		0.468333	-0.014
0.47	-0.011		0.47	-0.013
0.471667	-0.018		0.471667	-0.015
0.473333	-0.018		0.473333	-0.015
0.475	-0.024		0.475	-0.013
0.476667	-0.022		0.476667	-0.009
0.478333	-0.022		0.478333	-0.004
0.48	-0.02		0.48	-0.003
0.481667	-0.022		0.481667	0.001
0.483333	-0.02		0.483333	0
0.485	-0.022		0.485	0
0.486667	-0.022		0.486667	-0.001
0.488333	-0.025		0.488333	-0.001
0.49	-0.026		0.49	0
0.491667	-0.026		0.491667	0.002
0.493333	-0.026		0.493333	-0.001
0.495	-0.027		0.495	0
0.496667	-0.025		0.496667	0
0.498333	-0.024		0.498333	-0.003
0.5	-0.024		0.5	-0.001
0.501667	-0.026		0.501667	-0.001
0.503333	-0.024		0.503333	0
0.505	-0.024		0.505	0.002
0.506667	-0.023		0.506667	0.001
0.508333	-0.023		0.508333	0
0.51	-0.023		0.51	0
0.511667	-0.016		0.511667	-0.001
0.513333	-0.014		0.513333	-0.001
0.515	-0.014		0.515	0.001
0.516667	-0.01		0.516667	0.001
0.518333	-0.011		0.518333	0
0.52	-0.01		0.52	0.001
0.521667	-0.011		0.521667	0
0.523333	-0.013		0.523333	0
0.525	-0.016		0.525	-0.001
0.526667	-0.014		0.526667	0
0.528333	-0.015		0.528333	0
0.53	-0.012		0.53	0
0.531667	-0.013		0.531667	0
0.533333	-0.013		0.533333	0
0.535	-0.01		0.535	0.006
0.536667	-0.011		0.536667	0.005
0.538333	-0.012		0.538333	0
0.54	-0.013		0.54	0.001
0.541667	-0.014		0.541667	0.004
0.543333	-0.013		0.543333	0.003
0.545	-0.011		0.545	0.003
0.546667	-0.016		0.546667	0.005
0.548333	-0.007		0.548333	0.005
0.55	-0.016		0.55	0.003
0.551667	-0.014		0.551667	0.003
0.553333	-0.016		0.553333	0.002
0.555	-0.014		0.555	0.003
0.556667	-0.01		0.556667	0.001
0.558333	-0.006		0.558333	0.001
0.56	-0.002		0.56	-0.001
0.561667	-0.004		0.561667	0
0.563333	-0.004		0.563333	-0.001
0.565	-0.006		0.565	0
0.566667	-0.006		0.566667	-0.001
0.568333	-0.006		0.568333	-0.001
0.57	-0.003		0.57	-0.002
0.571667	-0.006		0.571667	-0.001
0.573333	-0.003		0.573333	-0.001
0.575	-0.001		0.575	-0.001
0.576667	0		0.576667	0
0.578333	0		0.578333	-0.002
0.58	0.002		0.58	0
0.581667	-0.001		0.581667	-0.001
0.583333	0.002		0.583333	0
0.585	0.006		0.585	-0.003
0.586667	0.002		0.586667	-0.003
0.588333	0.003		0.588333	-0.001
0.59	0.001		0.59	-0.003
0.591667	0.002		0.591667	0
0.593333	0.001		0.593333	-0.003
0.595	0		0.595	-0.002
0.596667	0.001		0.596667	-0.002
0.598333	0.003		0.598333	-0.007
0.6	0.002		0.6	-0.007
0.601667	0.003		0.601667	-0.007
0.603333	0.001		0.603333	-0.007
0.605	0.005		0.605	-0.009
0.606667	0.005		0.606667	-0.006
0.608333	0.006		0.608333	-0.006
0.61	0.004		0.61	-0.007
0.611667	0.007		0.611667	-0.007
0.613333	0.004		0.613333	-0.005
0.615	0.003		0.615	-0.006
0.616667	0.003		0.616667	-0.008
0.618333	0.002		0.618333	-0.008
0.62	0		0.62	-0.008
0.621667	0.004		0.621667	-0.006
0.623333	0.002		0.623333	-0.009
0.625	0		0.625	-0.007
0.626667	-0.001		0.626667	-0.006
0.628333	-0.001		0.628333	-0.005
0.63	0		0.63	-0.007
0.631667	-0.001		0.631667	-0.008
0.633333	-0.002		0.633333	-0.004
0.635	0		0.635	-0.009
0.636667	0		0.636667	-0.006
0.638333	-0.002		0.638333	-0.006
0.64	-0.007		0.64	-0.007
0.641667	-0.001		0.641667	-0.007
0.643333	-0.002		0.643333	-0.006
0.645	-0.002		0.645	-0.001
0.646667	0.001		0.646667	-0.002
0.648333	0.002		0.648333	-0.003
0.65	0		0.65	0.002
0.651667	0		0.651667	0.001
0.653333	0		0.653333	0
0.655	0.001		0.655	-0.002
0.656667	0.002		0.656667	-0.006
0.658333	-0.003		0.658333	-0.011
0.66	0.001		0.66	-0.008
0.661667	0.003		0.661667	-0.009
0.663333	0.002		0.663333	-0.011
0.665	0.003		0.665	-0.008
0.666667	0.002		0.666667	-0.009
0.668333	0.002		0.668333	-0.005
0.67	0.003		0.67	-0.009
0.671667	0.001		0.671667	-0.007
0.673333	0.001		0.673333	-0.006
0.675	0.004		0.675	-0.004
0.676667	-0.004		0.676667	-0.005
0.678333	0.005		0.678333	-0.005
0.68	0.004		0.68	-0.005
0.681667	0.001		0.681667	-0.009
0.683333	0.003		0.683333	-0.006
0.685	0.002		0.685	-0.006
0.686667	0.003		0.686667	-0.004
0.688333	0.003		0.688333	-0.007
0.69	0.001		0.69	-0.005
0.691667	0		0.691667	-0.004
0.693333	0.005		0.693333	-0.004
0.695	-0.002		0.695	-0.005
0.696667	0.002		0.696667	-0.006
0.698333	0.002		0.698333	-0.006
0.7	0.001		0.7	-0.005
0.701667	0.003		0.701667	-0.007
0.703333	0.002		0.703333	-0.008
0.705	0.002		0.705	-0.005
0.706667	0.005		0.706667	-0.005
0.708333	0.007		0.708333	-0.008
0.71	0.006		0.71	-0.006
0.711667	0.007		0.711667	-0.005
0.713333	0.002		0.713333	-0.008
0.715	0.004		0.715	-0.006
0.716667	0.009		0.716667	-0.008
0.718333	0.007		0.718333	-0.008
0.72	0.006		0.72	-0.006
0.721667	0.006		0.721667	-0.006
0.723333	0.004		0.723333	-0.006
0.725	0.005		0.725	-0.01
0.726667	0.002		0.726667	-0.009
0.728333	0.003		0.728333	-0.008
0.73	0.001		0.73	-0.009
0.731667	-0.001		0.731667	-0.007
0.733333	0.003		0.733333	-0.01
0.735	-0.001		0.735	-0.009
0.736667	-0.001		0.736667	-0.007
0.738333	-0.001		0.738333	-0.005
0.74	-0.009		0.74	-0.004
0.741667	-0.008		0.741667	0.001
0.743333	-0.007		0.743333	0.003
0.745	-0.011		0.745	0.001
0.746667	-0.008		0.746667	0
0.748333	-0.011		0.748333	0.001
0.75	-0.01		0.75	0
0.751667	-0.012		0.751667	-0.002
0.753333	-0.015		0.753333	0
0.755	-0.016		0.755	0.004
0.756667	-0.012		0.756667	0
0.758333	-0.01		0.758333	0.003
0.76	-0.01		0.76	0
0.761667	-0.011		0.761667	0.002
0.763333	-0.006		0.763333	0.002
0.765	-0.007		0.765	0.004
0.766667	-0.01		0.766667	0.001
0.768333	-0.008		0.768333	0.003
0.77	-0.007		0.77	0
0.771667	-0.008		0.771667	-0.002
0.773333	-0.006		0.773333	-0.005
0.775	-0.006		0.775	-0.008
0.776667	-0.006		0.776667	-0.008
0.778333	-0.006		0.778333	-0.011
0.78	-0.005		0.78	-0.012
0.781667	-0.007		0.781667	-0.008
0.783333	-0.007		0.783333	-0.006
0.785	-0.005		0.785	-0.008
0.786667	0.001		0.786667	-0.006
0.788333	-0.007		0.788333	-0.003
0.79	-0.006		0.79	-0.007
0.791667	-0.008		0.791667	-0.002
0.793333	-0.01		0.793333	-0.001
0.795	-0.014		0.795	0
0.796667	-0.013		0.796667	0
0.798333	-0.015		0.798333	0
0.8	-0.013		0.8	-0.001
0.801667	-0.012		0.801667	-0.004
0.803333	-0.012		0.803333	-0.003
0.805	-0.01		0.805	-0.004
0.806667	-0.012		0.806667	0
0.808333	-0.013		0.808333	-0.001
0.81	-0.013		0.81	-0.001
0.811667	-0.014		0.811667	-0.001
0.813333	-0.01		0.813333	-0.003
0.815	-0.01		0.815	-0.004
0.816667	-0.01		0.816667	-0.004
0.818333	-0.009		0.818333	-0.004
0.82	-0.009		0.82	-0.005
0.821667	-0.006		0.821667	-0.004
0.823333	0.012		0.823333	-0.004
0.825	-0.003		0.825	-0.005
0.826667	-0.001		0.826667	-0.003
0.828333	0.002		0.828333	-0.004
0.83	0.001		0.83	0
0.831667	0.001		0.831667	-0.007
0.833333	0.003		0.833333	-0.005
0.835	0.002		0.835	-0.005
0.836667	0.006		0.836667	-0.005
0.838333	0.006		0.838333	-0.006
0.84	0.004		0.84	-0.008
0.841667	0.004		0.841667	-0.008
0.843333	0.004		0.843333	-0.008
0.845	0.002		0.845	-0.008
0.846667	0.001		0.846667	-0.006
0.848333	-0.003		0.848333	-0.009
0.85	-0.006		0.85	-0.005
0.851667	-0.014		0.851667	-0.007
0.853333	-0.014		0.853333	-0.008
0.855	-0.018		0.855	-0.006
0.856667	-0.016		0.856667	-0.005
0.858333	-0.017		0.858333	-0.002
0.86	-0.004		0.86	0
0.861667	-0.018		0.861667	0.001
0.863333	-0.017		0.863333	0
0.865	-0.016		0.865	0.002
0.866667	-0.015		0.866667	0.003
0.868333	-0.017		0.868333	0.003
0.87	-0.016		0.87	0.001
0.871667	-0.016		0.871667	-0.001
0.873333	-0.013		0.873333	-0.001
0.875	-0.013		0.875	0
0.876667	-0.009		0.876667	-0.003
0.878333	-0.005		0.878333	-0.002
0.88	-0.008		0.88	-0.002
0.881667	-0.005		0.881667	0
0.883333	-0.005		0.883333	-0.003
0.885	-0.004		0.885	-0.002
0.886667	-0.004		0.886667	-0.002
0.888333	-0.005		0.888333	-0.001
0.89	-0.008		0.89	0.001
0.891667	-0.008		0.891667	-0.002
0.893333	-0.008		0.893333	0.001
0.895	-0.002		0.895	0
0.896667	0.002		0.896667	-0.002
0.898333	-0.001		0.898333	0
0.9	0		0.9	0
0.901667	-0.003		0.901667	-0.004
0.903333	-0.004		0.903333	0
0.905	-0.002		0.905	-0.001
0.906667	-0.004		0.906667	-0.001
0.908333	-0.004		0.908333	-0.002
0.91	-0.007		0.91	-0.004
0.911667	-0.006		0.911667	0
0.913333	-0.006		0.913333	-0.001
0.915	-0.008		0.915	0.001
0.916667	-0.013		0.916667	-0.001
0.918333	-0.013		0.918333	0
0.92	-0.019		0.92	0
0.921667	-0.02		0.921667	0
0.923333	-0.019		0.923333	0.003
0.925	-0.024		0.925	0.002
0.926667	-0.026		0.926667	-0.001
0.928333	-0.025		0.928333	-0.001
0.93	-0.023		0.93	-0.002
0.931667	-0.017		0.931667	0
0.933333	-0.022		0.933333	-0.002
0.935	-0.007		0.935	-0.001
0.936667	-0.006		0.936667	0
0.938333	-0.003		0.938333	0.002
0.94	-0.002		0.94	0.003
0.941667	-0.001		0.941667	0.001
0.943333	-0.001		0.943333	0
0.945	0		0.945	0.001
0.946667	0		0.946667	0.002
0.948333	0.001		0.948333	0.003
0.95	0.002		0.95	0.002
0.951667	0.002		0.951667	0.005
0.953333	0.002		0.953333	0.007
0.955	0.001		0.955	0.006
0.956667	-0.001		0.956667	0.005
0.958333	-0.003		0.958333	0.002
0.96	-0.005		0.96	0.003
0.961667	-0.008		0.961667	0.002
0.963333	-0.006		0.963333	0.004
0.965	-0.008		0.965	0.004
0.966667	-0.004		0.966667	0.005
0.968333	-0.005		0.968333	0.004
0.97	-0.021		0.97	0.002
0.971667	-0.007		0.971667	0.005
0.973333	-0.004		0.973333	0.003
0.975	-0.001		0.975	0.004
0.976667	-0.001		0.976667	0
0.978333	-0.002		0.978333	0
0.98	-0.001		0.98	0.001
0.981667	-0.004		0.981667	-0.001
0.983333	-0.003		0.983333	0
0.985	-0.009		0.985	0.001
0.986667	-0.004		0.986667	0
0.988333	-0.003		0.988333	0
0.99	-0.006		0.99	0
0.991667	-0.003		0.991667	-0.001
0.993333	-0.001		0.993333	0
0.995	0.004		0.995	-0.001
0.996667	0.003		0.996667	0.001
0.998333	0.002		0.998333	0
1	0.005		1	-0.001
1.00167	0.007		1.00167	0
1.00333	0.011		1.00333	-0.001
1.005	0.011		1.005	0.001
1.00667	0.001		1.00667	0.002
1.00833	0.014		1.00833	0.001
1.01	0.011		1.01	0
1.01167	0.012		1.01167	0.001
1.01333	0.01		1.01333	0.003
1.015	0.01		1.015	0
1.01667	0.012		1.01667	0.001
1.01833	0.01		1.01833	0
1.02	0.005		1.02	0
1.02167	0.008		1.02167	0
1.02333	0.008		1.02333	-0.002
1.025	0.01		1.025	0
1.02667	0.006		1.02667	0.001
1.02833	0.004		1.02833	0.002
1.03	0.005		1.03	0.002
1.03167	0.003		1.03167	0
1.03333	0.002		1.03333	0.001
1.035	0.004		1.035	0.001
1.03667	0.003		1.03667	0
1.03833	0.002		1.03833	0.005
1.04	0.004		1.04	0.001
1.04167	0.006		1.04167	0.001
1.04333	0.001		1.04333	0.003
1.045	0.008		1.045	0.001
1.04667	0.007		1.04667	0
1.04833	0.009		1.04833	0.002
1.05	0.008		1.05	0
1.05167	0.011		1.05167	0
1.05333	0.008		1.05333	0
1.055	0.01		1.055	0
1.05667	0.006		1.05667	-0.001
1.05833	0.007		1.05833	-0.001
1.06	0.005		1.06	-0.002
1.06167	0.005		1.06167	-0.001
1.06333	0.001		1.06333	-0.003
1.065	0.006		1.065	0
1.06667	0.004		1.06667	0
1.06833	0.005		1.06833	-0.001
1.07	0.007		1.07	-0.001
1.07167	0.006		1.07167	0
1.07333	0.001		1.07333	0.001
1.075	0.002		1.075	0
1.07667	0.003		1.07667	0.003
1.07833	0		1.07833	0.002
1.08	0.001		1.08	0.002
1.08167	-0.006		1.08167	0.002
1.08333	-0.007		1.08333	0.002
1.085	-0.008		1.085	0
1.08667	-0.01		1.08667	0.002
1.08833	-0.009		1.08833	0.001
1.09	-0.007		1.09	0.003
1.09167	-0.008		1.09167	-0.001
1.09333	-0.004		1.09333	0.002
1.095	-0.006		1.095	0.003
1.09667	-0.007		1.09667	0.002
1.09833	-0.007		1.09833	-0.001
1.1	-0.005		1.1	0
1.10167	-0.001		1.10167	-0.001
1.10333	-0.005		1.10333	0
1.105	-0.005		1.105	0
1.10667	-0.004		1.10667	-0.001
1.10833	-0.003		1.10833	0
1.11	-0.004		1.11	0.001
1.11167	-0.003		1.11167	0.004
1.11333	-0.001		1.11333	0.003
1.115	-0.002		1.115	0
1.11667	0.001		1.11667	0.002
1.11833	-0.002		1.11833	0.001
1.12	-0.001		1.12	-0.001
1.12167	-0.001		1.12167	0.003
1.12333	0		1.12333	0.002
1.125	-0.001		1.125	0.004
1.12667	-0.006		1.12667	0.002
1.12833	-0.005		1.12833	0.001
1.13	-0.003		1.13	0.005
1.13167	-0.002		1.13167	0.002
1.13333	-0.002		1.13333	0.001
1.135	0		1.135	0.004
1.13667	-0.003		1.13667	0
1.13833	-0.005		1.13833	0
1.14	-0.006		1.14	0
1.14167	-0.012		1.14167	-0.003
1.14333	-0.01		1.14333	0.002
1.145	-0.008		1.145	-0.002
1.14667	-0.007		1.14667	0.003
1.14833	-0.009		1.14833	-0.002
1.15	-0.01		1.15	-0.004
1.15167	-0.01		1.15167	-0.004
1.15333	-0.008		1.15333	-0.003
1.155	-0.01		1.155	-0.003
1.15667	-0.01		1.15667	-0.004
1.15833	-0.007		1.15833	-0.004
1.16	-0.008		1.16	-0.003
1.16167	-0.007		1.16167	-0.003
1.16333	-0.003		1.16333	-0.003
1.165	0		1.165	-0.002
1.16667	0		1.16667	-0.002
1.16833	0.001		1.16833	0
1.17	0.003		1.17	-0.003
1.17167	0.002		1.17167	-0.004
1.17333	0.003		1.17333	-0.006
1.175	0.006		1.175	-0.004
1.17667	0.006		1.17667	-0.001
1.17833	0.004		1.17833	-0.001
1.18	0.001		1.18	-0.002
1.18167	0.002		1.18167	0
1.18333	0.004		1.18333	-0.002
1.185	0.004		1.185	-0.002
1.18667	0.004		1.18667	-0.003
1.18833	0		1.18833	-0.002
1.19	0.002		1.19	-0.004
1.19167	0.001		1.19167	-0.001
1.19333	0.001		1.19333	-0.005
1.195	0.001		1.195	-0.003
1.19667	0		1.19667	-0.005
1.19833	0		1.19833	-0.003
1.2	0		1.2	-0.001
1.20167	0.001		1.20167	-0.001
1.20333	0		1.20333	-0.003
1.205	0		1.205	0
1.20667	0		1.20667	-0.001
1.20833	0.001		1.20833	-0.003
1.21	0.001		1.21	-0.004
1.21167	-0.001		1.21167	-0.007
1.21333	0.001		1.21333	-0.005
1.215	0.007		1.215	-0.006
1.21667	0.003		1.21667	-0.003
1.21833	0.001		1.21833	-0.005
1.22	0.004		1.22	-0.006
1.22167	0.004		1.22167	-0.003
1.22333	0.006		1.22333	0
1.225	0.004		1.225	-0.001
1.22667	0.005		1.22667	0.002
1.22833	0.006		1.22833	0.001
1.23	0.006		1.23	0.003
1.23167	0.01		1.23167	0
1.23333	0.007		1.23333	0.004
1.235	0.006		1.235	0
1.23667	0.006		1.23667	0.006
1.23833	0.007		1.23833	0.006
1.24	0.006		1.24	0.006
1.24167	0		1.24167	0.002
1.24333	-0.002		1.24333	0.003
1.245	-0.003		1.245	0.004
1.24667	-0.003		1.24667	0
1.24833	-0.007		1.24833	0.002
1.25	-0.008		1.25	0.003
1.25167	0		1.25167	0.002
1.25333	-0.009		1.25333	0
1.255	-0.005		1.255	0.004
1.25667	-0.005		1.25667	0.001
1.25833	-0.007		1.25833	0.002
1.26	-0.008		1.26	0.001
1.26167	-0.006		1.26167	0.001
1.26333	-0.004		1.26333	0.002
1.265	-0.007		1.265	0.002
1.26667	-0.003		1.26667	0.001
1.26833	-0.006		1.26833	0.003
1.27	-0.003		1.27	0.004
1.27167	-0.003		1.27167	0.006
1.27333	-0.005		1.27333	0.007
1.275	-0.003		1.275	0.01
1.27667	-0.003		1.27667	0.009
1.27833	-0.004		1.27833	0.006
1.28	-0.006		1.28	0.004
1.28167	-0.004		1.28167	0.004
1.28333	-0.003		1.28333	0.002
1.285	-0.003		1.285	0.003
1.28667	-0.004		1.28667	0.002
1.28833	0.003		1.28833	0.004
1.29	-0.004		1.29	0
1.29167	-0.002		1.29167	-0.001
1.29333	-0.002		1.29333	-0.001
1.295	-0.005		1.295	0.001
1.29667	-0.003		1.29667	0.002
1.29833	-0.001		1.29833	0.001
1.3	-0.004		1.3	0
1.30167	-0.003		1.30167	0.001
1.30333	-0.005		1.30333	0.002
1.305	-0.004		1.305	0
1.30667	-0.002		1.30667	0
1.30833	-0.003		1.30833	0.001
1.31	0.001		1.31	0
1.31167	-0.002		1.31167	0.001
1.31333	-0.001		1.31333	0.001
1.315	-0.003		1.315	0
1.31667	-0.001		1.31667	-0.003
1.31833	-0.002		1.31833	0.001
1.32	-0.003		1.32	-0.003
1.32167	0.003		1.32167	-0.003
1.32333	0.002		1.32333	-0.006
1.325	0.009		1.325	-0.004
1.32667	0.007		1.32667	-0.002
1.32833	0.007		1.32833	-0.004
1.33	0.009		1.33	-0.002
1.33167	0.007		1.33167	0
1.33333	0.004		1.33333	0
1.335	0		1.335	-0.001
1.33667	0.002		1.33667	0
1.33833	0		1.33833	-0.005
1.34	0.002		1.34	-0.002
1.34167	0.001		1.34167	-0.001
1.34333	0		1.34333	-0.002
1.345	-0.003		1.345	-0.002
1.34667	0		1.34667	-0.004
1.34833	-0.001		1.34833	-0.005
1.35	0		1.35	-0.005
1.35167	0.001		1.35167	-0.005
1.35333	0.003		1.35333	-0.008
1.355	0		1.355	-0.009
1.35667	0		1.35667	-0.011
1.35833	0		1.35833	-0.011
1.36	0.002		1.36	-0.012
1.36167	0		1.36167	-0.01
1.36333	0.004		1.36333	-0.009
1.365	0		1.365	-0.009
1.36667	0.003		1.36667	-0.007
1.36833	0.003		1.36833	-0.006
1.37	0.002		1.37	-0.003
1.37167	0.002		1.37167	-0.003
1.37333	0.003		1.37333	-0.003
1.375	0.003		1.375	-0.002
1.37667	0.003		1.37667	-0.004
1.37833	0.002		1.37833	-0.004
1.38	0.006		1.38	-0.005
1.38167	0.004		1.38167	-0.003
1.38333	0.005		1.38333	-0.003
1.385	0.006		1.385	-0.003
1.38667	0.008		1.38667	-0.005
1.38833	0.009		1.38833	-0.005
1.39	0.006		1.39	-0.002
1.39167	0.008		1.39167	-0.001
1.39333	0.005		1.39333	-0.003
1.395	0.011		1.395	-0.003
1.39667	0.009		1.39667	-0.001
1.39833	0.003		1.39833	-0.004
1.4	0.01		1.4	-0.004
1.40167	0.007		1.40167	-0.002
1.40333	0.011		1.40333	0
1.405	0.008		1.405	-0.002
1.40667	0.008		1.40667	-0.001
1.40833	0.01		1.40833	-0.001
1.41	0.01		1.41	-0.002
1.41167	0.008		1.41167	-0.001
1.41333	0.011		1.41333	0.002
1.415	0.015		1.415	0.001
1.41667	0.016		1.41667	0.001
1.41833	0.019		1.41833	0.001
1.42	0.019		1.42	0
1.42167	0.02		1.42167	0.001
1.42333	0.021		1.42333	-0.002
1.425	0.02		1.425	-0.007
1.42667	0.018		1.42667	-0.011
1.42833	0.023		1.42833	-0.008
1.43	0.021		1.43	-0.011
1.43167	0.021		1.43167	-0.009
1.43333	0.024		1.43333	-0.01
1.435	0.019		1.435	-0.009
1.43667	0.025		1.43667	-0.006
1.43833	0.025		1.43833	-0.005
1.44	0.023		1.44	-0.006
1.44167	0.021		1.44167	-0.002
1.44333	0.022		1.44333	-0.002
1.445	0.021		1.445	0
1.44667	0.025		1.44667	-0.003
1.44833	0.025		1.44833	-0.001
1.45	0.024		1.45	-0.002
1.45167	0.025		1.45167	-0.003
1.45333	0.024		1.45333	0
1.455	0.021		1.455	-0.004
1.45667	0.023		1.45667	0
1.45833	0.022		1.45833	-0.003
1.46	0.022		1.46	-0.001
1.46167	0.025		1.46167	0
1.46333	0.021		1.46333	-0.002
1.465	0.023		1.465	-0.001
1.46667	0.023		1.46667	-0.005
1.46833	0.022		1.46833	-0.001
1.47	0.02		1.47	-0.002
1.47167	0.018		1.47167	-0.002
1.47333	0.017		1.47333	-0.002
1.475	0.02		1.475	-0.004
1.47667	0.014		1.47667	-0.001
1.47833	0.014		1.47833	-0.003
1.48	0.016		1.48	0
1.48167	0.019		1.48167	0
1.48333	0.019		1.48333	-0.002
1.485	0.016		1.485	0
1.48667	0.016		1.48667	0
1.48833	0.02		1.48833	0
1.49	0.018		1.49	-0.001
1.49167	0.018		1.49167	0
1.49333	0.02		1.49333	0.001
1.495	0.016		1.495	-0.001
1.49667	0.02		1.49667	-0.002
1.49833	0.02		1.49833	-0.002
1.5	0.019		1.5	-0.003
1.50167	0.021		1.50167	0
1.50333	0.023		1.50333	-0.004
1.505	0.021		1.505	0
1.50667	0.024		1.50667	0.001
1.50833	0.026		1.50833	0.009
1.51	0.024		1.51	0.007
1.51167	0.028		1.51167	0.009
1.51333	0.024		1.51333	0.008
1.515	0.022		1.515	0.011
1.51667	0.02		1.51667	0.007
1.51833	0.02		1.51833	0.01
1.52	0.02		1.52	0.011
1.52167	0.019		1.52167	0.009
1.52333	0.023		1.52333	0.01
1.525	0.022		1.525	0.009
1.52667	0.019		1.52667	0.007
1.52833	0.019		1.52833	0.009
1.53	0.021		1.53	0.007
1.53167	0.02		1.53167	0.005
1.53333	0.019		1.53333	0.006
1.535	0.021		1.535	0.002
1.53667	0.02		1.53667	0.008
1.53833	0.023		1.53833	0.007
1.54	0.018		1.54	0.008
1.54167	0.02		1.54167	0.007
1.54333	0.022		1.54333	0.007
1.545	0.022		1.545	0.006
1.54667	0.021		1.54667	0.007
1.54833	0.022		1.54833	0.006
1.55	0.018		1.55	0.006
1.55167	0.017		1.55167	0.004
1.55333	0.021		1.55333	0.006
1.555	0.025		1.555	0.005
1.55667	0.027		1.55667	0.006
1.55833	0.036		1.55833	0.007
1.56	0.041		1.56	0.008
1.56167	0.045		1.56167	0.006
1.56333	0.048		1.56333	0.005
1.565	0.054		1.565	0.004
1.56667	0.067		1.56667	0.006
1.56833	0.071		1.56833	0.006
1.57	0.073		1.57	0.003
1.57167	0.076		1.57167	0.005
1.57333	0.079		1.57333	0.003
1.575	0.079		1.575	0.007
1.57667	0.085		1.57667	0.003
1.57833	0.09		1.57833	0.002
1.58	0.089		1.58	0.003
1.58167	0.095		1.58167	0.003
1.58333	0.097		1.58333	0.004
1.585	0.098		1.585	0.007
1.58667	0.099		1.58667	0.005
1.58833	0.1		1.58833	0.004
1.59	0.103		1.59	0.003
1.59167	0.103		1.59167	0.005
1.59333	0.107		1.59333	0.003
1.595	0.106		1.595	0.006
1.59667	0.11		1.59667	0.007
1.59833	0.111		1.59833	0.005
1.6	0.11		1.6	0.004
1.60167	0.113		1.60167	0.004
1.60333	0.116		1.60333	0.005
1.605	0.113		1.605	0.003
1.60667	0.116		1.60667	0.003
1.60833	0.119		1.60833	0.002
1.61	0.119		1.61	0.001
1.61167	0.12		1.61167	0.003
1.61333	0.12		1.61333	0.006
1.615	0.119		1.615	0.002
1.61667	0.12		1.61667	0.003
1.61833	0.121		1.61833	0.004
1.62	0.122		1.62	0.004
1.62167	0.121		1.62167	0.003
1.62333	0.124		1.62333	0.003
1.625	0.122		1.625	0.003
1.62667	0.119		1.62667	0.002
1.62833	0.123		1.62833	0.003
1.63	0.124		1.63	0.002
1.63167	0.124		1.63167	0.002
1.63333	0.126		1.63333	0.002
1.635	0.128		1.635	0.002
1.63667	0.125		1.63667	0.003
1.63833	0.122		1.63833	0.002
1.64	0.113		1.64	0
1.64167	0.106		1.64167	0.001
1.64333	0.101		1.64333	0.003
1.645	0.097		1.645	0.001
1.64667	0.092		1.64667	0.004
1.64833	0.084		1.64833	0.003
1.65	0.079		1.65	0.001
1.65167	0.076		1.65167	0.004
1.65333	0.072		1.65333	0.003
1.655	0.07		1.655	0.001
1.65667	0.064		1.65667	0.002
1.65833	0.051		1.65833	0.002
1.66	0.052		1.66	0.003
1.66167	0.05		1.66167	0
1.66333	0.047		1.66333	0.004
1.665	0.049		1.665	0
1.66667	0.044		1.66667	0.001
1.66833	0.041		1.66833	0.002
1.67	0.04		1.67	0
1.67167	0.038		1.67167	-0.002
1.67333	0.038		1.67333	0
1.675	0.036		1.675	0
1.67667	0.038		1.67667	0.002
1.67833	0.035		1.67833	0
1.68	0.033		1.68	-0.001
1.68167	0.031		1.68167	-0.001
1.68333	0.027		1.68333	0.001
1.685	0.032		1.685	-0.003
1.68667	0.027		1.68667	0.001
1.68833	0.027		1.68833	0.003
1.69	0.026		1.69	0.005
1.69167	0.026		1.69167	0.006
1.69333	0.026		1.69333	0.007
1.695	0.023		1.695	0.006
1.69667	0.023		1.69667	0.003
1.69833	0.023		1.69833	0.007
1.7	0.02		1.7	0.005
1.70167	0.018		1.70167	0.007
1.70333	0.019		1.70333	0.006
1.705	0.019		1.705	0.003
1.70667	0.018		1.70667	0.002
1.70833	0.018		1.70833	0.001
1.71	0.019		1.71	0.001
1.71167	0.023		1.71167	0.001
1.71333	0.018		1.71333	0.001
1.715	0.018		1.715	0
1.71667	0.017		1.71667	0
1.71833	0.018		1.71833	0.003
1.72	0.015		1.72	0.003
1.72167	0.017		1.72167	0.001
1.72333	0.021		1.72333	0.001
1.725	0.024		1.725	0.001
1.72667	0.028		1.72667	0
1.72833	0.029		1.72833	-0.001
1.73	0.03		1.73	0
1.73167	0.028		1.73167	0
1.73333	0.033		1.73333	0.003
1.735	0.03		1.735	0
1.73667	0.028		1.73667	0.002
1.73833	0.025		1.73833	0.001
1.74	0.026		1.74	0.002
1.74167	0.026		1.74167	0
1.74333	0.028		1.74333	0.002
1.745	0.024		1.745	0.002
1.74667	0.022		1.74667	0.004
1.74833	0.023		1.74833	0.001
1.75	0.024		1.75	0.001
1.75167	0.024		1.75167	0.002
1.75333	0.024		1.75333	0.003
1.755	0.022		1.755	0.001
1.75667	0.02		1.75667	-0.001
1.75833	0.02		1.75833	0.002
1.76	0.02		1.76	0
1.76167	0.021		1.76167	0.004
1.76333	0.02		1.76333	0.002
1.765	0.02		1.765	0.002
1.76667	0.018		1.76667	0.002
1.76833	0.018		1.76833	0.001
1.77	0.019		1.77	0.004
1.77167	0.015		1.77167	0.005
1.77333	0.016		1.77333	0.001
1.775	0.018		1.775	0.002
1.77667	0.014		1.77667	0.001
1.77833	0.014		1.77833	0
1.78	0.018		1.78	-0.002
1.78167	0.016		1.78167	0
1.78333	0.017		1.78333	0
1.785	0.018		1.785	-0.001
1.78667	0.02		1.78667	0.002
1.78833	0.018		1.78833	0
1.79	0.017		1.79	0
1.79167	0.019		1.79167	0
1.79333	0.019		1.79333	0
1.795	0.014		1.795	-0.003
1.79667	0.018		1.79667	0
1.79833	0.016		1.79833	-0.001
1.8	0.016		1.8	0.002
1.80167	0.017		1.80167	0.002
1.80333	0.014		1.80333	0.004
1.805	0.016		1.805	0
1.80667	0.016		1.80667	0.002
1.80833	0.013		1.80833	0.002
1.81	0.016		1.81	0.004
1.81167	0.016		1.81167	0.003
1.81333	0.013		1.81333	0.003
1.815	0.013		1.815	0.001
1.81667	0.015		1.81667	0.002
1.81833	0.016		1.81833	0.003
1.82	0.016		1.82	0.003
1.82167	0.015		1.82167	0.003
1.82333	0.016		1.82333	0
1.825	0.014		1.825	0
1.82667	0.015		1.82667	0
1.82833	0.012		1.82833	0.001
1.83	0.018		1.83	-0.001
1.83167	0.014		1.83167	0.002
1.83333	0.01		1.83333	0
1.835	0.009		1.835	0.001
1.83667	0.01		1.83667	0
1.83833	0.01		1.83833	-0.002
1.84	0.009		1.84	0
1.84167	0.012		1.84167	-0.001
1.84333	0.006		1.84333	0.001
1.845	0.008		1.845	-0.001
1.84667	0.008		1.84667	-0.001
1.84833	0.008		1.84833	0.002
1.85	0.01		1.85	0.001
1.85167	0.011		1.85167	0.002
1.85333	0.015		1.85333	0
1.855	0.015		1.855	0.002
1.85667	0.013		1.85667	0
1.85833	0.014		1.85833	0
1.86	0.013		1.86	0.001
1.86167	0.015		1.86167	0
1.86333	0.015		1.86333	0
1.865	0.014		1.865	0
1.86667	0.023		1.86667	0.001
1.86833	0.019		1.86833	0
1.87	0.018		1.87	0.003
1.87167	0.015		1.87167	0.002
1.87333	0.012		1.87333	0.005
1.875	0.016		1.875	0.004
1.87667	0.016		1.87667	0.007
1.87833	0.013		1.87833	0.006
1.88	0.013		1.88	0.008
1.88167	0.015		1.88167	0.008
1.88333	0.012		1.88333	0.006
1.885	0.011		1.885	0.005
1.88667	0.012		1.88667	0.004
1.88833	0.014		1.88833	0.004
1.89	0.013		1.89	0.005
1.89167	0.011		1.89167	0.007
1.89333	0.009		1.89333	0.007
1.895	0.012		1.895	0.005
1.89667	0.014		1.89667	0.001
1.89833	0.016		1.89833	0.002
1.9	0.012		1.9	0
1.90167	0.017		1.90167	0.005
1.90333	0.021		1.90333	0.004
1.905	0.018		1.905	0.004
1.90667	0.015		1.90667	0.007
1.90833	0.013		1.90833	0.006
1.91	0.006		1.91	0.009
1.91167	0.011		1.91167	0.006
1.91333	0.009		1.91333	0.006
1.915	0.008		1.915	0.005
1.91667	0.011		1.91667	0.007
1.91833	0.007		1.91833	0.006
1.92	0.008		1.92	0.007
1.92167	0.002		1.92167	0.004
1.92333	0.007		1.92333	0.006
1.925	0.009		1.925	0.007
1.92667	0.008		1.92667	0.007
1.92833	0.005		1.92833	0.007
1.93	0.009		1.93	0.01
1.93167	0.009		1.93167	0.01
1.93333	0.009		1.93333	0.008
1.935	0.006		1.935	0.01
1.93667	0.004		1.93667	0.007
1.93833	0.005		1.93833	0.008
1.94	0.001		1.94	0.007
1.94167	0.005		1.94167	0.008
1.94333	0.004		1.94333	0.011
1.945	0.007		1.945	0.011
1.94667	0.005		1.94667	0.011
1.94833	0.006		1.94833	0.01
1.95	0.006		1.95	0.009
1.95167	0.005		1.95167	0.011
1.95333	0.004		1.95333	0.008
1.955	0.009		1.955	0.008
1.95667	0.005		1.95667	0.009
1.95833	0.001		1.95833	0.009
1.96	0.011		1.96	0.007
1.96167	0.013		1.96167	0.008
1.96333	0.012		1.96333	0.008
1.965	0.012		1.965	0.01
1.96667	0.013		1.96667	0.012
1.96833	0.012		1.96833	0.013
1.97	0.01		1.97	0.013
1.97167	0.011		1.97167	0.012
1.97333	0.013		1.97333	0.013
1.975	0.012		1.975	0.008
1.97667	0.004		1.97667	0.01
1.97833	0.008		1.97833	0.009
1.98	0.01		1.98	0.01
1.98167	0.008		1.98167	0.011
1.98333	0.007		1.98333	0.011
1.985	0.01		1.985	0.01
1.98667	0.011		1.98667	0.012
1.98833	0.009		1.98833	0.012
1.99	0.008		1.99	0.012
1.99167	0.015		1.99167	0.01
1.99333	0.021		1.99333	0.013
1.995	0.016		1.995	0.011
1.99667	0.025		1.99667	0.011
1.99833	0.025		1.99833	0.009
2	0.026		2	0.013
2.00167	0.029		2.00167	0.012
2.00333	0.031		2.00333	0.011
2.005	0.03		2.005	0.01
2.00667	0.03		2.00667	0.011
2.00833	0.033		2.00833	0.014
2.01	0.034		2.01	0.016
2.01167	0.033		2.01167	0.014
2.01333	0.027		2.01333	0.016
2.015	0.034		2.015	0.014
2.01667	0.033		2.01667	0.015
2.01833	0.033		2.01833	0.014
2.02	0.035		2.02	0.015
2.02167	0.037		2.02167	0.013
2.02333	0.036		2.02333	0.012
2.025	0.039		2.025	0.016
2.02667	0.04		2.02667	0.016
2.02833	0.04		2.02833	0.016
2.03	0.038		2.03	0.014
2.03167	0.038		2.03167	0.014
2.03333	0.04		2.03333	0.015
2.035	0.043		2.035	0.014
2.03667	0.041		2.03667	0.019
2.03833	0.041		2.03833	0.019
2.04	0.043		2.04	0.017
2.04167	0.042		2.04167	0.019
2.04333	0.041		2.04333	0.022
2.045	0.043		2.045	0.023
2.04667	0.042		2.04667	0.022
2.04833	0.045		2.04833	0.021
2.05	0.041		2.05	0.022
2.05167	0.047		2.05167	0.018
2.05333	0.05		2.05333	0.018
2.055	0.047		2.055	0.015
2.05667	0.049		2.05667	0.016
2.05833	0.047		2.05833	0.018
2.06	0.049		2.06	0.018
2.06167	0.05		2.06167	0.016
2.06333	0.051		2.06333	0.021
2.065	0.05		2.065	0.02
2.06667	0.051		2.06667	0.024
2.06833	0.071		2.06833	0.025
2.07	0.064		2.07	0.027
2.07167	0.066		2.07167	0.024
2.07333	0.07		2.07333	0.021
2.075	0.073		2.075	0.018
2.07667	0.074		2.07667	0.019
2.07833	0.074		2.07833	0.02
2.08	0.074		2.08	0.02
2.08167	0.076		2.08167	0.022
2.08333	0.078		2.08333	0.016
2.085	0.081		2.085	0.019
2.08667	0.079		2.08667	0.025
2.08833	0.083		2.08833	0.022
2.09	0.085		2.09	0.022
2.09167	0.086		2.09167	0.026
2.09333	0.087		2.09333	0.023
2.095	0.09		2.095	0.023
2.09667	0.095		2.09667	0.02
2.09833	0.098		2.09833	0.024
2.1	0.098		2.1	0.025
2.10167	0.099		2.10167	0.026
2.10333	0.101		2.10333	0.026
2.105	0.112		2.105	0.026
2.10667	0.095		2.10667	0.025
2.10833	0.099		2.10833	0.027
2.11	0.103		2.11	0.027
2.11167	0.103		2.11167	0.029
2.11333	0.106		2.11333	0.03
2.115	0.106		2.115	0.027
2.11667	0.114		2.11667	0.032
2.11833	0.113		2.11833	0.032
2.12	0.117		2.12	0.036
2.12167	0.121		2.12167	0.034
2.12333	0.126		2.12333	0.037
2.125	0.13		2.125	0.038
2.12667	0.135		2.12667	0.035
2.12833	0.136		2.12833	0.039
2.13	0.143		2.13	0.04
2.13167	0.15		2.13167	0.042
2.13333	0.154		2.13333	0.044
2.135	0.158		2.135	0.046
2.13667	0.164		2.13667	0.05
2.13833	0.172		2.13833	0.06
2.14	0.181		2.14	0.061
2.14167	0.204		2.14167	0.066
2.14333	0.203		2.14333	0.069
2.145	0.211		2.145	0.066
2.14667	0.218		2.14667	0.07
2.14833	0.227		2.14833	0.073
2.15	0.235		2.15	0.072
2.15167	0.24		2.15167	0.077
2.15333	0.251		2.15333	0.078
2.155	0.26		2.155	0.081
2.15667	0.269		2.15667	0.082
2.15833	0.279		2.15833	0.088
2.16	0.289		2.16	0.09
2.16167	0.298		2.16167	0.095
2.16333	0.308		2.16333	0.098
2.165	0.321		2.165	0.103
2.16667	0.336		2.16667	0.103
2.16833	0.353		2.16833	0.107
2.17	0.359		2.17	0.111
2.17167	0.376		2.17167	0.113
2.17333	0.387		2.17333	0.119
2.175	0.404		2.175	0.127
2.17667	0.421		2.17667	0.133
2.17833	0.448		2.17833	0.137
2.18	0.454		2.18	0.146
2.18167	0.471		2.18167	0.152
2.18333	0.493		2.18333	0.162
2.185	0.511		2.185	0.168
2.18667	0.531		2.18667	0.176
2.18833	0.554		2.18833	0.185
2.19	0.582		2.19	0.2
2.19167	0.604		2.19167	0.207
2.19333	0.64		2.19333	0.219
2.195	0.669		2.195	0.23
2.19667	0.698		2.19667	0.243
2.19833	0.729		2.19833	0.254
2.2	0.763		2.2	0.267
2.20167	0.801		2.20167	0.278
2.20333	0.843		2.20333	0.293
2.205	0.887		2.205	0.31
2.20667	0.932		2.20667	0.328
2.20833	0.984		2.20833	0.351
2.21	1.044		2.21	0.37
2.21167	1.107		2.21167	0.391
2.21333	1.186		2.21333	0.415
2.215	1.265		2.215	0.442
2.21667	1.367		2.21667	0.472
2.21833	1.489		2.21833	0.506
2.22	1.637		2.22	0.541
2.22167	1.82		2.22167	0.581
2.22333	2.038		2.22333	0.634
2.225	2.29		2.225	0.683
2.22667	2.567		2.22667	0.744
2.22833	2.883		2.22833	0.809
2.23	3.231		2.23	0.879
2.23167	3.638		2.23167	0.965
2.23333	4.107		2.23333	1.057
2.235	4.632		2.235	1.172
2.23667	5.219		2.23667	1.292
2.23833	5.873		2.23833	1.435
2.24	6.582		2.24	1.592
2.24167	7.371		2.24167	1.776
2.24333	8.233		2.24333	1.976
2.245	9.191		2.245	2.204
2.24667	10.243		2.24667	2.466
2.24833	11.43		2.24833	2.756
2.25	12.765		2.25	3.08
2.25167	14.245		2.25167	3.431
2.25333	15.93		2.25333	3.814
2.255	17.766		2.255	4.228
2.25667	19.781		2.25667	4.669
2.25833	21.968		2.25833	5.141
2.26	24.34		2.26	5.652
2.26167	26.876		2.26167	6.202
2.26333	29.594		2.26333	6.795
2.265	32.49		2.265	7.426
2.26667	35.637		2.26667	8.092
2.26833	38.994		2.26833	8.795
2.27	42.559		2.27	9.54
2.27167	46.329		2.27167	10.308
2.27333	50.286		2.27333	11.133
2.275	54.4		2.275	11.993
2.27667	58.669		2.27667	12.903
2.27833	63.069		2.27833	13.851
2.28	67.58		2.28	14.836
2.28167	72.171		2.28167	15.865
2.28333	76.869		2.28333	16.922
2.285	81.646		2.285	18.014
2.28667	86.478		2.28667	19.119
2.28833	91.364		2.28833	20.245
2.29	96.315		2.29	21.389
2.29167	101.259		2.29167	22.547
2.29333	106.224		2.29333	23.732
2.295	111.201		2.295	24.935
2.29667	116.145		2.29667	26.16
2.29833	121.045		2.29833	27.4
2.3	125.915		2.3	28.645
2.30167	130.715		2.30167	29.901
2.30333	135.404		2.30333	31.177
2.305	139.992		2.305	32.436
2.30667	144.51		2.30667	33.69
2.30833	148.853		2.30833	34.923
2.31	153.093		2.31	36.153
2.31167	157.205		2.31167	37.334
2.31333	161.181		2.31333	38.491
2.315	165.006		2.315	39.621
2.31667	168.708		2.31667	40.713
2.31833	172.24		2.31833	41.769
2.32	175.595		2.32	42.795
2.32167	178.79		2.32167	43.776
2.32333	181.806		2.32333	44.721
2.325	184.649		2.325	45.618
2.32667	187.359		2.32667	46.467
2.32833	189.863		2.32833	47.263
2.33	192.148		2.33	47.999
2.33167	194.196		2.33167	48.669
2.33333	196.011		2.33333	49.276
2.335	197.565		2.335	49.813
2.33667	198.863		2.33667	50.305
2.33833	199.873		2.33833	50.748
2.34	200.605		2.34	51.132
2.34167	201.069		2.34167	51.463
2.34333	201.272		2.34333	51.735
2.345	201.21		2.345	51.937
2.34667	200.876		2.34667	52.09
2.34833	200.27		2.34833	52.183
2.35	199.35		2.35	52.207
2.35167	198.105		2.35167	52.182
2.35333	196.546		2.35333	52.089
2.355	194.712		2.355	51.948
2.35667	192.597		2.35667	51.74
2.35833	190.228		2.35833	51.461
2.36	187.654		2.36	51.122
2.36167	184.873		2.36167	50.72
2.36333	181.92		2.36333	50.255
2.365	178.825		2.365	49.732
2.36667	175.545		2.36667	49.158
2.36833	172.147		2.36833	48.534
2.37	168.615		2.37	47.872
2.37167	164.959		2.37167	47.169
2.37333	161.206		2.37333	46.426
2.375	157.381		2.375	45.65
2.37667	153.482		2.37667	44.838
2.37833	149.489		2.37833	43.983
2.38	145.459		2.38	43.087
2.38167	141.362		2.38167	42.162
2.38333	137.265		2.38333	41.202
2.385	133.172		2.385	40.225
2.38667	129.117		2.38667	39.211
2.38833	125.088		2.38833	38.185
2.39	121.118		2.39	37.143
2.39167	117.199		2.39167	36.107
2.39333	113.328		2.39333	35.051
2.395	109.505		2.395	34.022
2.39667	105.724		2.39667	32.998
2.39833	102.029		2.39833	31.983
2.4	98.378		2.4	30.981
2.40167	94.786		2.40167	29.999
2.40333	91.293		2.40333	29.026
2.405	87.868		2.405	28.064
2.40667	84.53		2.40667	27.114
2.40833	81.253		2.40833	26.182
2.41	78.053		2.41	25.263
2.41167	74.928		2.41167	24.366
2.41333	71.895		2.41333	23.496
2.415	68.986		2.415	22.652
2.41667	66.146		2.41667	21.835
2.41833	63.382		2.41833	21.04
2.42	60.69		2.42	20.266
2.42167	58.092		2.42167	19.508
2.42333	55.604		2.42333	18.769
2.425	53.188		2.425	18.05
2.42667	50.855		2.42667	17.348
2.42833	48.59		2.42833	16.665
2.43	46.417		2.43	15.999
2.43167	44.318		2.43167	15.349
2.43333	42.318		2.43333	14.719
2.435	40.407		2.435	14.107
2.43667	38.58		2.43667	13.51
2.43833	36.838		2.43833	12.935
2.44	35.169		2.44	12.376
2.44167	33.57		2.44167	11.836
2.44333	32.038		2.44333	11.319
2.445	30.564		2.445	10.812
2.44667	29.147		2.44667	10.334
2.44833	27.77		2.44833	9.862
2.45	26.441		2.45	9.416
2.45167	25.171		2.45167	8.987
2.45333	23.949		2.45333	8.567
2.455	22.783		2.455	8.165
2.45667	21.657		2.45667	7.782
2.45833	20.58		2.45833	7.417
2.46	19.557		2.46	7.064
2.46167	18.593		2.46167	6.729
2.46333	17.676		2.46333	6.399
2.465	16.81		2.465	6.09
2.46667	15.99		2.46667	5.798
2.46833	15.208		2.46833	5.515
2.47	14.46		2.47	5.251
2.47167	13.759		2.47167	4.996
2.47333	13.082		2.47333	4.753
2.475	12.436		2.475	4.526
2.47667	11.822		2.47667	4.305
2.47833	11.233		2.47833	4.101
2.48	10.671		2.48	3.899
2.48167	10.148		2.48167	3.715
2.48333	9.658		2.48333	3.533
2.485	9.194		2.485	3.362
2.48667	8.759		2.48667	3.199
2.48833	8.345		2.48833	3.049
2.49	7.961		2.49	2.907
2.49167	7.593		2.49167	2.764
2.49333	7.247		2.49333	2.635
2.495	6.92		2.495	2.512
2.49667	6.609		2.49667	2.396
2.49833	6.315		2.49833	2.286
2.5	6.032		2.5	2.178
2.50167	5.763		2.50167	2.079
2.50333	5.511		2.50333	1.982
2.505	5.268		2.505	1.896
2.50667	5.04		2.50667	1.812
2.50833	4.823		2.50833	1.732
2.51	4.617		2.51	1.652
2.51167	4.423		2.51167	1.578
2.51333	4.25		2.51333	1.507
2.515	4.081		2.515	1.439
2.51667	3.916		2.51667	1.377
2.51833	3.762		2.51833	1.318
2.52	3.609		2.52	1.257
2.52167	3.465		2.52167	1.199
2.52333	3.312		2.52333	1.143
2.525	3.175		2.525	1.094
2.52667	3.039		2.52667	1.05
2.52833	2.907		2.52833	1.003
2.53	2.775		2.53	0.967
2.53167	2.65		2.53167	0.926
2.53333	2.538		2.53333	0.89
2.535	2.426		2.535	0.856
2.53667	2.32		2.53667	0.822
2.53833	2.214		2.53833	0.794
2.54	2.119		2.54	0.763
2.54167	2.032		2.54167	0.734
2.54333	1.939		2.54333	0.706
2.545	1.856		2.545	0.683
2.54667	1.777		2.54667	0.66
2.54833	1.695		2.54833	0.638
2.55	1.627		2.55	0.61
2.55167	1.557		2.55167	0.585
2.55333	1.496		2.55333	0.563
2.555	1.431		2.555	0.546
2.55667	1.378		2.55667	0.527
2.55833	1.327		2.55833	0.511
2.56	1.274		2.56	0.496
2.56167	1.226		2.56167	0.479
2.56333	1.186		2.56333	0.458
2.565	1.131		2.565	0.443
2.56667	1.099		2.56667	0.433
2.56833	1.059		2.56833	0.419
2.57	1.026		2.57	0.409
2.57167	0.985		2.57167	0.396
2.57333	0.95		2.57333	0.385
2.575	0.922		2.575	0.375
2.57667	0.893		2.57667	0.366
2.57833	0.865		2.57833	0.355
2.58	0.833		2.58	0.346
2.58167	0.81		2.58167	0.328
2.58333	0.788		2.58333	0.324
2.585	0.767		2.585	0.309
2.58667	0.743		2.58667	0.302
2.58833	0.727		2.58833	0.299
2.59	0.712		2.59	0.289
2.59167	0.695		2.59167	0.282
2.59333	0.679		2.59333	0.275
2.595	0.66		2.595	0.268
2.59667	0.646		2.59667	0.262
2.59833	0.634		2.59833	0.26
2.6	0.615		2.6	0.254
2.60167	0.597		2.60167	0.25
2.60333	0.588		2.60333	0.245
2.605	0.577		2.605	0.239
2.60667	0.57		2.60667	0.232
2.60833	0.552		2.60833	0.227
2.61	0.539		2.61	0.224
2.61167	0.531		2.61167	0.222
2.61333	0.521		2.61333	0.215
2.615	0.509		2.615	0.211
2.61667	0.501		2.61667	0.206
2.61833	0.495		2.61833	0.203
2.62	0.486		2.62	0.2
2.62167	0.474		2.62167	0.191
2.62333	0.468		2.62333	0.19
2.625	0.458		2.625	0.188
2.62667	0.451		2.62667	0.184
2.62833	0.446		2.62833	0.184
2.63	0.44		2.63	0.181
2.63167	0.436		2.63167	0.178
2.63333	0.429		2.63333	0.174
2.635	0.42		2.635	0.17
2.63667	0.416		2.63667	0.171
2.63833	0.407		2.63833	0.166
2.64	0.401		2.64	0.168
2.64167	0.395		2.64167	0.161
2.64333	0.388		2.64333	0.163
2.645	0.383		2.645	0.16
2.64667	0.373		2.64667	0.16
2.64833	0.367		2.64833	0.158
2.65	0.362		2.65	0.153
2.65167	0.357		2.65167	0.149
2.65333	0.349		2.65333	0.148
2.655	0.343		2.655	0.149
2.65667	0.329		2.65667	0.144
2.65833	0.321		2.65833	0.141
2.66	0.316		2.66	0.141
2.66167	0.311		2.66167	0.14
2.66333	0.304		2.66333	0.137
2.665	0.299		2.665	0.14
2.66667	0.294		2.66667	0.135
2.66833	0.29		2.66833	0.133
2.67	0.287		2.67	0.133
2.67167	0.278		2.67167	0.131
2.67333	0.274		2.67333	0.13
2.675	0.271		2.675	0.128
2.67667	0.263		2.67667	0.125
2.67833	0.259		2.67833	0.128
2.68	0.249		2.68	0.125
2.68167	0.251		2.68167	0.122
2.68333	0.247		2.68333	0.116
2.685	0.246		2.685	0.119
2.68667	0.242		2.68667	0.121
2.68833	0.234		2.68833	0.124
2.69	0.233		2.69	0.126
2.69167	0.229		2.69167	0.126
2.69333	0.226		2.69333	0.128
2.695	0.228		2.695	0.124
2.69667	0.224		2.69667	0.124
2.69833	0.22		2.69833	0.12
2.7	0.218		2.7	0.123
2.70167	0.211		2.70167	0.116
2.70333	0.21		2.70333	0.118
2.705	0.208		2.705	0.116
2.70667	0.204		2.70667	0.114
2.70833	0.205		2.70833	0.112
2.71	0.201		2.71	0.109
2.71167	0.191		2.71167	0.113
2.71333	0.191		2.71333	0.113
2.715	0.186		2.715	0.11
2.71667	0.178		2.71667	0.111
2.71833	0.181		2.71833	0.112
2.72	0.175		2.72	0.108
2.72167	0.176		2.72167	0.107
2.72333	0.174		2.72333	0.107
2.725	0.167		2.725	0.107
2.72667	0.168		2.72667	0.102
2.72833	0.164		2.72833	0.102
2.73	0.163		2.73	0.098
2.73167	0.16		2.73167	0.1
2.73333	0.16		2.73333	0.098
2.735	0.157		2.735	0.1
2.73667	0.153		2.73667	0.098
2.73833	0.152		2.73833	0.102
2.74	0.15		2.74	0.097
2.74167	0.149		2.74167	0.097
2.74333	0.146		2.74333	0.096
2.745	0.145		2.745	0.096
2.74667	0.144		2.74667	0.095
2.74833	0.144		2.74833	0.096
2.75	0.143		2.75	0.095
2.75167	0.141		2.75167	0.095
2.75333	0.137		2.75333	0.096
2.755	0.143		2.755	0.096
2.75667	0.14		2.75667	0.092
2.75833	0.138		2.75833	0.094
2.76	0.136		2.76	0.093
2.76167	0.14		2.76167	0.089
2.76333	0.138		2.76333	0.094
2.765	0.132		2.765	0.094
2.76667	0.137		2.76667	0.09
2.76833	0.135		2.76833	0.09
2.77	0.136		2.77	0.091
2.77167	0.135		2.77167	0.089
2.77333	0.133		2.77333	0.092
2.775	0.136		2.775	0.089
2.77667	0.136		2.77667	0.087
2.77833	0.133		2.77833	0.088
2.78	0.133		2.78	0.087
2.78167	0.125		2.78167	0.086
2.78333	0.126		2.78333	0.086
2.785	0.121		2.785	0.086
2.78667	0.119		2.78667	0.087
2.78833	0.123		2.78833	0.084
2.79	0.119		2.79	0.085
2.79167	0.118		2.79167	0.086
2.79333	0.125		2.79333	0.085
2.795	0.117		2.795	0.084
2.79667	0.118		2.79667	0.082
2.79833	0.117		2.79833	0.078
2.8	0.121		2.8	0.079
2.80167	0.119		2.80167	0.082
2.80333	0.117		2.80333	0.077
2.805	0.123		2.805	0.081
2.80667	0.12		2.80667	0.078
2.80833	0.116		2.80833	0.078
2.81	0.119		2.81	0.075
2.81167	0.117		2.81167	0.076
2.81333	0.12		2.81333	0.076
2.815	0.117		2.815	0.075
2.81667	0.118		2.81667	0.076
2.81833	0.114		2.81833	0.073
2.82	0.118		2.82	0.075
2.82167	0.116		2.82167	0.072
2.82333	0.115		2.82333	0.078
2.825	0.114		2.825	0.073
2.82667	0.115		2.82667	0.076
2.82833	0.114		2.82833	0.076
2.83	0.121		2.83	0.077
2.83167	0.112		2.83167	0.076
2.83333	0.112		2.83333	0.076
2.835	0.111		2.835	0.077
2.83667	0.113		2.83667	0.074
2.83833	0.112		2.83833	0.075
2.84	0.113		2.84	0.07
2.84167	0.115		2.84167	0.073
2.84333	0.111		2.84333	0.073
2.845	0.113		2.845	0.074
2.84667	0.109		2.84667	0.073
2.84833	0.111		2.84833	0.071
2.85	0.112		2.85	0.073
2.85167	0.11		2.85167	0.074
2.85333	0.111		2.85333	0.073
2.855	0.109		2.855	0.074
2.85667	0.108		2.85667	0.069
2.85833	0.11		2.85833	0.074
2.86	0.105		2.86	0.078
2.86167	0.103		2.86167	0.075
2.86333	0.108		2.86333	0.076
2.865	0.113		2.865	0.073
2.86667	0.113		2.86667	0.073
2.86833	0.113		2.86833	0.07
2.87	0.111		2.87	0.072
2.87167	0.113		2.87167	0.069
2.87333	0.116		2.87333	0.071
2.875	0.113		2.875	0.072
2.87667	0.115		2.87667	0.071
2.87833	0.115		2.87833	0.072
2.88	0.112		2.88	0.07
2.88167	0.112		2.88167	0.07
2.88333	0.113		2.88333	0.07
2.885	0.11		2.885	0.07
2.88667	0.108		2.88667	0.073
2.88833	0.105		2.88833	0.071
2.89	0.103		2.89	0.073
2.89167	0.1		2.89167	0.075
2.89333	0.101		2.89333	0.075
2.895	0.096		2.895	0.076
2.89667	0.097		2.89667	0.078
2.89833	0.096		2.89833	0.078
2.9	0.096		2.9	0.078
2.90167	0.095		2.90167	0.075
2.90333	0.091		2.90333	0.073
2.905	0.094		2.905	0.075
2.90667	0.092		2.90667	0.075
2.90833	0.091		2.90833	0.069
2.91	0.09		2.91	0.071
2.91167	0.093		2.91167	0.072
2.91333	0.089		2.91333	0.07
2.915	0.088		2.915	0.069
2.91667	0.091		2.91667	0.067
2.91833	0.089		2.91833	0.067
2.92	0.088		2.92	0.068
2.92167	0.088		2.92167	0.069
2.92333	0.09		2.92333	0.066
2.925	0.088		2.925	0.07
2.92667	0.088		2.92667	0.067
2.92833	0.089		2.92833	0.067
2.93	0.086		2.93	0.068
2.93167	0.083		2.93167	0.071
2.93333	0.085		2.93333	0.067
2.935	0.086		2.935	0.068
2.93667	0.084		2.93667	0.068
2.93833	0.085		2.93833	0.065
2.94	0.078		2.94	0.065
2.94167	0.084		2.94167	0.063
2.94333	0.083		2.94333	0.06
2.945	0.084		2.945	0.062
2.94667	0.084		2.94667	0.059
2.94833	0.084		2.94833	0.06
2.95	0.081		2.95	0.058
2.95167	0.08		2.95167	0.05
2.95333	0.082		2.95333	0.046
2.955	0.078		2.955	0.045
2.95667	0.081		2.95667	0.044
2.95833	0.076		2.95833	0.043
2.96	0.078		2.96	0.041
2.96167	0.072		2.96167	0.044
2.96333	0.076		2.96333	0.043
2.965	0.074		2.965	0.044
2.96667	0.072		2.96667	0.041
2.96833	0.068		2.96833	0.042
2.97	0.074		2.97	0.045
2.97167	0.073		2.97167	0.039
2.97333	0.072		2.97333	0.04
2.975	0.073		2.975	0.037
2.97667	0.063		2.97667	0.037
2.97833	0.066		2.97833	0.04
2.98	0.065		2.98	0.041
2.98167	0.053		2.98167	0.036
2.98333	0.05		2.98333	0.039
2.985	0.05		2.985	0.036
2.98667	0.048		2.98667	0.038
2.98833	0.049		2.98833	0.038
2.99	0.048		2.99	0.035
2.99167	0.05		2.99167	0.033
2.99333	0.05		2.99333	0.036
2.995	0.049		2.995	0.035
2.99667	0.048		2.99667	0.037
2.99833	0.051		2.99833	0.035
3	0.049		3	0.038
3.00167	0.049		3.00167	0.04
3.00333	0.05		3.00333	0.04
3.005	0.05		3.005	0.041
3.00667	0.047		3.00667	0.038
3.00833	0.05		3.00833	0.039
3.01	0.045		3.01	0.039
3.01167	0.046		3.01167	0.04
3.01333	0.045		3.01333	0.038
3.015	0.045		3.015	0.037
3.01667	0.046		3.01667	0.037
3.01833	0.042		3.01833	0.04
3.02	0.039		3.02	0.035
3.02167	0.041		3.02167	0.036
3.02333	0.038		3.02333	0.038
3.025	0.04		3.025	0.035
3.02667	0.039		3.02667	0.035
3.02833	0.039		3.02833	0.037
3.03	0.036		3.03	0.037
3.03167	0.037		3.03167	0.033
3.03333	0.035		3.03333	0.037
3.035	0.036		3.035	0.032
3.03667	0.039		3.03667	0.039
3.03833	0.032		3.03833	0.04
3.04	0.035		3.04	0.042
3.04167	0.038		3.04167	0.041
3.04333	0.036		3.04333	0.042
3.045	0.04		3.045	0.042
3.04667	0.04		3.04667	0.042
3.04833	0.037		3.04833	0.043
3.05	0.04		3.05	0.042
3.05167	0.039		3.05167	0.041
3.05333	0.037		3.05333	0.037
3.055	0.039		3.055	0.04
3.05667	0.039		3.05667	0.039
3.05833	0.038		3.05833	0.039
3.06	0.04		3.06	0.038
3.06167	0.042		3.06167	0.04
3.06333	0.043		3.06333	0.044
3.065	0.044		3.065	0.041
3.06667	0.042		3.06667	0.043
3.06833	0.042		3.06833	0.043
3.07	0.047		3.07	0.044
3.07167	0.044		3.07167	0.044
3.07333	0.043		3.07333	0.043
3.075	0.038		3.075	0.045
3.07667	0.042		3.07667	0.042
3.07833	0.039		3.07833	0.041
3.08	0.044		3.08	0.045
3.08167	0.042		3.08167	0.041
3.08333	0.042		3.08333	0.044
3.085	0.041		3.085	0.043
3.08667	0.043		3.08667	0.043
3.08833	0.039		3.08833	0.04
3.09	0.039		3.09	0.046
3.09167	0.035		3.09167	0.046
3.09333	0.035		3.09333	0.046
3.095	0.033		3.095	0.046
3.09667	0.031		3.09667	0.046
3.09833	0.032		3.09833	0.045
3.1	0.032		3.1	0.049
3.10167	0.038		3.10167	0.045
3.10333	0.037		3.10333	0.045
3.105	0.036		3.105	0.047
3.10667	0.035		3.10667	0.049
3.10833	0.038		3.10833	0.05
3.11	0.036		3.11	0.05
3.11167	0.038		3.11167	0.049
3.11333	0.032		3.11333	0.046
3.115	0.034		3.115	0.046
3.11667	0.034		3.11667	0.046
3.11833	0.032		3.11833	0.05
3.12	0.031		3.12	0.046
3.12167	0.03		3.12167	0.045
3.12333	0.029		3.12333	0.045
3.125	0.028		3.125	0.047
3.12667	0.028		3.12667	0.045
3.12833	0.032		3.12833	0.046
3.13	0.031		3.13	0.043
3.13167	0.03		3.13167	0.047
3.13333	0.03		3.13333	0.045
3.135	0.032		3.135	0.045
3.13667	0.028		3.13667	0.047
3.13833	0.027		3.13833	0.047
3.14	0.029		3.14	0.045
3.14167	0.028		3.14167	0.046
3.14333	0.03		3.14333	0.046
3.145	0.029		3.145	0.047
3.14667	0.026		3.14667	0.047
3.14833	0.032		3.14833	0.046
3.15	0.025		3.15	0.045
3.15167	0.025		3.15167	0.048
3.15333	0.025		3.15333	0.049
3.155	0.022		3.155	0.044
3.15667	0.025		3.15667	0.045
3.15833	0.024		3.15833	0.043
3.16	0.024		3.16	0.041
3.16167	0.021		3.16167	0.043
3.16333	0.025		3.16333	0.044
3.165	0.023		3.165	0.042
3.16667	0.023		3.16667	0.046
3.16833	0.024		3.16833	0.048
3.17	0.025		3.17	0.043
3.17167	0.024		3.17167	0.045
3.17333	0.023		3.17333	0.043
3.175	0.023		3.175	0.043
3.17667	0.028		3.17667	0.041
3.17833	0.027		3.17833	0.045
3.18	0.028		3.18	0.04
3.18167	0.032		3.18167	0.043
3.18333	0.027		3.18333	0.041
3.185	0.035		3.185	0.044
3.18667	0.027		3.18667	0.04
3.18833	0.029		3.18833	0.04
3.19	0.029		3.19	0.04
3.19167	0.03		3.19167	0.039
3.19333	0.032		3.19333	0.037
3.195	0.032		3.195	0.038
3.19667	0.031		3.19667	0.038
3.19833	0.031		3.19833	0.04
3.2	0.035		3.2	0.039
3.20167	0.031		3.20167	0.039
3.20333	0.027		3.20333	0.041
3.205	0.034		3.205	0.041
3.20667	0.029		3.20667	0.043
3.20833	0.028		3.20833	0.042
3.21	0.028		3.21	0.04
3.21167	0.025		3.21167	0.04
3.21333	0.028		3.21333	0.044
3.215	0.027		3.215	0.038
3.21667	0.026		3.21667	0.041
3.21833	0.022		3.21833	0.041
3.22	0.029		3.22	0.043
3.22167	0.027		3.22167	0.042
3.22333	0.027		3.22333	0.046
3.225	0.027		3.225	0.039
3.22667	0.028		3.22667	0.047
3.22833	0.027		3.22833	0.049
3.23	0.031		3.23	0.047
3.23167	0.034		3.23167	0.052
3.23333	0.035		3.23333	0.062
3.235	0.039		3.235	0.061
3.23667	0.043		3.23667	0.06
3.23833	0.047		3.23833	0.065
3.24	0.045		3.24	0.063
3.24167	0.048		3.24167	0.065
3.24333	0.061		3.24333	0.068
3.245	0.064		3.245	0.068
3.24667	0.067		3.24667	0.068
3.24833	0.071		3.24833	0.072
3.25	0.069		3.25	0.07
3.25167	0.073		3.25167	0.071
3.25333	0.077		3.25333	0.073
3.255	0.08		3.255	0.074
3.25667	0.085		3.25667	0.081
3.25833	0.086		3.25833	0.088
3.26	0.089		3.26	0.093
3.26167	0.093		3.26167	0.097
3.26333	0.096		3.26333	0.104
3.265	0.095		3.265	0.11
3.26667	0.096		3.26667	0.116
3.26833	0.094		3.26833	0.124
3.27	0.097		3.27	0.134
3.27167	0.096		3.27167	0.137
3.27333	0.099		3.27333	0.152
3.275	0.096		3.275	0.157
3.27667	0.09		3.27667	0.171
3.27833	0.097		3.27833	0.179
3.28	0.093		3.28	0.192
3.28167	0.097		3.28167	0.205
3.28333	0.1		3.28333	0.218
3.285	0.1		3.285	0.23
3.28667	0.103		3.28667	0.243
3.28833	0.103		3.28833	0.256
3.29	0.105		3.29	0.271
3.29167	0.113		3.29167	0.285
3.29333	0.113		3.29333	0.302
3.295	0.111		3.295	0.313
3.29667	0.117		3.29667	0.34
3.29833	0.117		3.29833	0.352
3.3	0.118		3.3	0.368
3.30167	0.123		3.30167	0.385
3.30333	0.126		3.30333	0.404
3.305	0.125		3.305	0.417
3.30667	0.125		3.30667	0.437
3.30833	0.125		3.30833	0.455
3.31	0.126		3.31	0.475
3.31167	0.125		3.31167	0.5
3.31333	0.122		3.31333	0.518
3.315	0.122		3.315	0.539
3.31667	0.123		3.31667	0.56
3.31833	0.125		3.31833	0.584
3.32	0.124		3.32	0.611
3.32167	0.123		3.32167	0.638
3.32333	0.118		3.32333	0.663
3.325	0.121		3.325	0.688
3.32667	0.12		3.32667	0.712
3.32833	0.118		3.32833	0.737
[truncated: 37,004 more rows]

## Sheet: Figure3
Compound 9			Compound 10			Compound 11			Compound 12			Compound 13			Compound 14			Compound 15			Compound 16			Compound 17
time (s)	ELSD (mV)		time (s)	ELSD (mV)		time (s)	ELSD (mV)		time (s)	ELSD (mV)		time (s)	ELSD (mV)		time (s)	ELSD (mV)		time (s)	ELSD (mV)		time (s)	ELSD (mV)		time (s)	ELSD (mV)
0	-0.005		0	-0.005		0	0.055		0	-0.004		0	-0.007		0	-0.018		0	0.024		0	0.01		0	-0.014
0.00166667	-0.006		0.00166667	-0.006		0.00166667	0.001		0.00166667	-0.01		0.00166667	0.001		0.00166667	-0.018		0.00166667	0.023		0.00166667	-0.018		0.00166667	-0.007
0.00333333	-0.005		0.00333333	-0.005		0.00333333	0		0.00333333	-0.01		0.00333333	0		0.00333333	-0.017		0.00333333	0.025		0.00333333	-0.016		0.00333333	-0.006
0.005	-0.005		0.005	-0.005		0.005	0		0.005	-0.014		0.005	0.001		0.005	-0.015		0.005	0.026		0.005	-0.016		0.005	-0.005
0.00666667	-0.004		0.00666667	-0.004		0.00666667	0		0.00666667	-0.016		0.00666667	0.003		0.00666667	-0.012		0.00666667	0.026		0.00666667	-0.017		0.00666667	-0.005
0.00833333	-0.008		0.00833333	-0.008		0.00833333	-0.003		0.00833333	-0.017		0.00833333	0.002		0.00833333	-0.014		0.00833333	0.029		0.00833333	-0.016		0.00833333	-0.008
0.01	-0.007		0.01	-0.007		0.01	-0.003		0.01	-0.015		0.01	0.003		0.01	-0.011		0.01	0.029		0.01	-0.016		0.01	-0.006
0.0116667	0.013		0.0116667	0.013		0.0116667	-0.005		0.0116667	-0.013		0.0116667	0		0.0116667	-0.011		0.0116667	0.028		0.0116667	-0.016		0.0116667	-0.005
0.0133333	-0.006		0.0133333	-0.006		0.0133333	-0.005		0.0133333	-0.01		0.0133333	0.005		0.0133333	-0.009		0.0133333	0.028		0.0133333	-0.017		0.0133333	-0.006
0.015	-0.003		0.015	-0.003		0.015	-0.006		0.015	-0.008		0.015	0.004		0.015	-0.009		0.015	0.03		0.015	-0.018		0.015	-0.006
0.0166667	-0.006		0.0166667	-0.006		0.0166667	-0.01		0.0166667	-0.011		0.0166667	0.008		0.0166667	-0.01		0.0166667	0.03		0.0166667	-0.018		0.0166667	-0.008
0.0183333	-0.004		0.0183333	-0.004		0.0183333	-0.005		0.0183333	-0.016		0.0183333	0.007		0.0183333	-0.01		0.0183333	0.026		0.0183333	-0.02		0.0183333	-0.002
0.02	-0.001		0.02	-0.001		0.02	-0.005		0.02	-0.025		0.02	0.013		0.02	-0.01		0.02	0.029		0.02	-0.02		0.02	-0.012
0.0216667	-0.002		0.0216667	-0.002		0.0216667	-0.004		0.0216667	-0.025		0.0216667	0.013		0.0216667	-0.01		0.0216667	0.03		0.0216667	-0.019		0.0216667	-0.012
0.0233333	-0.001		0.0233333	-0.001		0.0233333	-0.005		0.0233333	-0.028		0.0233333	0.011		0.0233333	-0.012		0.0233333	0.03		0.0233333	-0.021		0.0233333	-0.015
0.025	0		0.025	0		0.025	-0.002		0.025	-0.029		0.025	0.009		0.025	-0.015		0.025	0.029		0.025	-0.021		0.025	-0.022
0.0266667	-0.003		0.0266667	-0.003		0.0266667	-0.003		0.0266667	-0.028		0.0266667	0.011		0.0266667	-0.014		0.0266667	0.026		0.0266667	-0.022		0.0266667	-0.023
0.0283333	0		0.0283333	0		0.0283333	-0.003		0.0283333	-0.027		0.0283333	0.011		0.0283333	-0.016		0.0283333	0.03		0.0283333	-0.021		0.0283333	-0.023
0.03	0.003		0.03	0.003		0.03	-0.003		0.03	-0.027		0.03	0.009		0.03	-0.015		0.03	0.028		0.03	-0.021		0.03	-0.025
0.0316667	0		0.0316667	0		0.0316667	0.001		0.0316667	-0.025		0.0316667	0.008		0.0316667	-0.016		0.0316667	0.03		0.0316667	-0.022		0.0316667	-0.026
0.0333333	0		0.0333333	0		0.0333333	0		0.0333333	-0.028		0.0333333	0.007		0.0333333	-0.016		0.0333333	0.029		0.0333333	-0.02		0.0333333	-0.025
0.035	0.001		0.035	0.001		0.035	0.003		0.035	-0.028		0.035	0.005		0.035	-0.017		0.035	0.027		0.035	-0.019		0.035	-0.029
0.0366667	0		0.0366667	0		0.0366667	0.007		0.0366667	-0.03		0.0366667	0.006		0.0366667	-0.017		0.0366667	0.026		0.0366667	-0.024		0.0366667	-0.032
0.0383333	0.002		0.0383333	0.002		0.0383333	0.007		0.0383333	-0.028		0.0383333	0.01		0.0383333	-0.019		0.0383333	0.028		0.0383333	-0.021		0.0383333	-0.029
0.04	0.007		0.04	0.007		0.04	0.007		0.04	-0.031		0.04	0.006		0.04	-0.018		0.04	0.027		0.04	-0.024		0.04	-0.031
0.0416667	0.006		0.0416667	0.006		0.0416667	0.012		0.0416667	-0.027		0.0416667	0.008		0.0416667	-0.018		0.0416667	0.028		0.0416667	-0.022		0.0416667	-0.033
0.0433333	0.003		0.0433333	0.003		0.0433333	0.011		0.0433333	-0.027		0.0433333	0.01		0.0433333	-0.015		0.0433333	0.025		0.0433333	-0.021		0.0433333	-0.03
0.045	0.005		0.045	0.005		0.045	0.011		0.045	-0.028		0.045	0.01		0.045	-0.024		0.045	0.025		0.045	-0.023		0.045	-0.03
0.0466667	0.004		0.0466667	0.004		0.0466667	0.013		0.0466667	-0.025		0.0466667	0.008		0.0466667	-0.022		0.0466667	0.023		0.0466667	-0.025		0.0466667	-0.035
0.0483333	0.02		0.0483333	0.02		0.0483333	0.012		0.0483333	-0.026		0.0483333	0.01		0.0483333	-0.023		0.0483333	0.02		0.0483333	-0.024		0.0483333	-0.032
0.05	0.002		0.05	0.002		0.05	0.008		0.05	-0.026		0.05	0.005		0.05	-0.021		0.05	0.021		0.05	-0.026		0.05	-0.032
0.0516667	0		0.0516667	0		0.0516667	0.01		0.0516667	-0.026		0.0516667	0.01		0.0516667	-0.02		0.0516667	0.018		0.0516667	-0.018		0.0516667	-0.028
0.0533333	-0.003		0.0533333	-0.003		0.0533333	0.009		0.0533333	-0.022		0.0533333	0.011		0.0533333	-0.024		0.0533333	0.02		0.0533333	-0.021		0.0533333	-0.033
0.055	-0.005		0.055	-0.005		0.055	0.009		0.055	-0.023		0.055	0.007		0.055	-0.027		0.055	0.013		0.055	-0.022		0.055	-0.019
0.0566667	-0.004		0.0566667	-0.004		0.0566667	0.012		0.0566667	-0.021		0.0566667	0.009		0.0566667	-0.028		0.0566667	0.016		0.0566667	-0.022		0.0566667	-0.03
0.0583333	-0.006		0.0583333	-0.006		0.0583333	0.012		0.0583333	-0.017		0.0583333	0.009		0.0583333	-0.029		0.0583333	0.017		0.0583333	-0.022		0.0583333	-0.034
0.06	0		0.06	0		0.06	0.011		0.06	-0.018		0.06	0.005		0.06	-0.026		0.06	0.019		0.06	-0.022		0.06	-0.03
0.0616667	0.007		0.0616667	0.007		0.0616667	0.011		0.0616667	-0.02		0.0616667	0.003		0.0616667	-0.028		0.0616667	0.019		0.0616667	-0.023		0.0616667	-0.031
0.0633333	0.006		0.0633333	0.006		0.0633333	0.013		0.0633333	-0.017		0.0633333	0.003		0.0633333	-0.024		0.0633333	0.019		0.0633333	-0.022		0.0633333	-0.03
0.065	0.01		0.065	0.01		0.065	0.012		0.065	-0.015		0.065	0		0.065	-0.027		0.065	0.02		0.065	-0.025		0.065	-0.036
0.0666667	0.018		0.0666667	0.018		0.0666667	0.013		0.0666667	-0.015		0.0666667	0		0.0666667	-0.024		0.0666667	0.02		0.0666667	-0.019		0.0666667	-0.036
0.0683333	0.018		0.0683333	0.018		0.0683333	0.013		0.0683333	-0.017		0.0683333	0.001		0.0683333	-0.021		0.0683333	0.018		0.0683333	-0.022		0.0683333	-0.036
0.07	0.017		0.07	0.017		0.07	0.014		0.07	-0.015		0.07	0.004		0.07	-0.021		0.07	0.017		0.07	-0.017		0.07	-0.037
0.0716667	0.022		0.0716667	0.022		0.0716667	0.011		0.0716667	-0.018		0.0716667	0.005		0.0716667	-0.019		0.0716667	0.02		0.0716667	-0.018		0.0716667	-0.039
0.0733333	0.021		0.0733333	0.021		0.0733333	0.012		0.0733333	-0.016		0.0733333	0.003		0.0733333	-0.021		0.0733333	0.016		0.0733333	-0.013		0.0733333	-0.039
0.075	0.022		0.075	0.022		0.075	0.01		0.075	-0.015		0.075	0.008		0.075	-0.021		0.075	0.018		0.075	-0.014		0.075	-0.043
0.0766667	0.019		0.0766667	0.019		0.0766667	0.009		0.0766667	-0.018		0.0766667	0.008		0.0766667	-0.019		0.0766667	0.019		0.0766667	-0.015		0.0766667	-0.038
0.0783333	0.018		0.0783333	0.018		0.0783333	0.01		0.0783333	-0.016		0.0783333	0.004		0.0783333	-0.02		0.0783333	0.013		0.0783333	-0.014		0.0783333	-0.043
0.08	0.018		0.08	0.018		0.08	0.008		0.08	-0.013		0.08	0.008		0.08	-0.021		0.08	0.015		0.08	-0.012		0.08	-0.042
0.0816667	0.018		0.0816667	0.018		0.0816667	0.009		0.0816667	-0.016		0.0816667	0.005		0.0816667	-0.019		0.0816667	0.013		0.0816667	-0.015		0.0816667	-0.039
0.0833333	0.016		0.0833333	0.016		0.0833333	0.01		0.0833333	-0.017		0.0833333	0.006		0.0833333	-0.019		0.0833333	0.011		0.0833333	-0.016		0.0833333	-0.039
0.085	0.017		0.085	0.017		0.085	0.011		0.085	-0.018		0.085	0.007		0.085	-0.019		0.085	0.01		0.085	-0.015		0.085	-0.035
0.0866667	0.023		0.0866667	0.023		0.0866667	0.008		0.0866667	-0.02		0.0866667	0.006		0.0866667	-0.025		0.0866667	0.01		0.0866667	-0.016		0.0866667	-0.034
0.0883333	0.025		0.0883333	0.025		0.0883333	0.01		0.0883333	-0.019		0.0883333	0.008		0.0883333	-0.024		0.0883333	0.01		0.0883333	-0.017		0.0883333	-0.033
0.09	0.02		0.09	0.02		0.09	0.003		0.09	-0.02		0.09	0.004		0.09	-0.024		0.09	0.008		0.09	-0.017		0.09	-0.029
0.0916667	0.02		0.0916667	0.02		0.0916667	0.006		0.0916667	-0.015		0.0916667	0.005		0.0916667	-0.026		0.0916667	0.01		0.0916667	-0.016		0.0916667	-0.023
0.0933333	0.022		0.0933333	0.022		0.0933333	0.006		0.0933333	-0.016		0.0933333	0.004		0.0933333	-0.029		0.0933333	0.007		0.0933333	-0.02		0.0933333	-0.034
0.095	0.022		0.095	0.022		0.095	0.006		0.095	-0.016		0.095	0.001		0.095	-0.026		0.095	0.009		0.095	-0.021		0.095	-0.031
0.0966667	0.022		0.0966667	0.022		0.0966667	0.006		0.0966667	-0.015		0.0966667	0.003		0.0966667	-0.028		0.0966667	0.009		0.0966667	-0.021		0.0966667	-0.032
0.0983333	0.018		0.0983333	0.018		0.0983333	0.005		0.0983333	-0.017		0.0983333	0.005		0.0983333	-0.03		0.0983333	0.009		0.0983333	-0.021		0.0983333	-0.03
0.1	0.015		0.1	0.015		0.1	0.005		0.1	-0.014		0.1	0.001		0.1	-0.029		0.1	0.011		0.1	-0.021		0.1	-0.031
0.101667	0.013		0.101667	0.013		0.101667	0.006		0.101667	-0.008		0.101667	0		0.101667	-0.03		0.101667	0.01		0.101667	-0.021		0.101667	-0.033
0.103333	0.01		0.103333	0.01		0.103333	0.003		0.103333	-0.001		0.103333	-0.002		0.103333	-0.032		0.103333	0.01		0.103333	-0.018		0.103333	-0.031
0.105	0.006		0.105	0.006		0.105	0.002		0.105	0		0.105	0		0.105	-0.032		0.105	0.008		0.105	-0.015		0.105	-0.031
0.106667	0.011		0.106667	0.011		0.106667	0		0.106667	0.002		0.106667	-0.001		0.106667	-0.032		0.106667	0.01		0.106667	-0.016		0.106667	-0.029
0.108333	0.012		0.108333	0.012		0.108333	0		0.108333	0		0.108333	-0.002		0.108333	-0.029		0.108333	0.009		0.108333	-0.016		0.108333	-0.034
0.11	0.013		0.11	0.013		0.11	-0.003		0.11	0		0.11	-0.002		0.11	-0.028		0.11	0.01		0.11	-0.015		0.11	-0.029
0.111667	0.017		0.111667	0.017		0.111667	-0.001		0.111667	-0.001		0.111667	-0.003		0.111667	-0.035		0.111667	0.004		0.111667	-0.018		0.111667	-0.032
0.113333	0.019		0.113333	0.019		0.113333	-0.001		0.113333	-0.001		0.113333	-0.005		0.113333	-0.034		0.113333	0.006		0.113333	-0.017		0.113333	-0.031
0.115	0.02		0.115	0.02		0.115	-0.002		0.115	0.003		0.115	-0.001		0.115	-0.036		0.115	0.006		0.115	-0.019		0.115	-0.03
0.116667	0.019		0.116667	0.019		0.116667	-0.001		0.116667	0.003		0.116667	-0.002		0.116667	-0.039		0.116667	0.005		0.116667	-0.02		0.116667	-0.027
0.118333	0.019		0.118333	0.019		0.118333	-0.003		0.118333	0		0.118333	0		0.118333	-0.038		0.118333	0.007		0.118333	-0.021		0.118333	-0.024
0.12	0.024		0.12	0.024		0.12	-0.003		0.12	-0.005		0.12	0.002		0.12	-0.044		0.12	0.01		0.12	-0.02		0.12	-0.024
0.121667	0.014		0.121667	0.014		0.121667	-0.006		0.121667	-0.003		0.121667	0.003		0.121667	-0.044		0.121667	0.005		0.121667	-0.021		0.121667	-0.024
0.123333	0.019		0.123333	0.019		0.123333	-0.005		0.123333	-0.006		0.123333	0.001		0.123333	-0.042		0.123333	0.005		0.123333	-0.017		0.123333	-0.018
0.125	0.024		0.125	0.024		0.125	-0.002		0.125	-0.009		0.125	0.002		0.125	-0.039		0.125	0.003		0.125	-0.021		0.125	-0.015
0.126667	0.019		0.126667	0.019		0.126667	-0.004		0.126667	-0.01		0.126667	0		0.126667	-0.037		0.126667	0.006		0.126667	-0.024		0.126667	-0.013
0.128333	0.021		0.128333	0.021		0.128333	-0.009		0.128333	-0.009		0.128333	0.002		0.128333	-0.036		0.128333	0.005		0.128333	-0.027		0.128333	-0.006
0.13	0.02		0.13	0.02		0.13	-0.003		0.13	-0.007		0.13	0		0.13	-0.033		0.13	0.004		0.13	-0.029		0.13	-0.008
0.131667	0.023		0.131667	0.023		0.131667	-0.005		0.131667	-0.01		0.131667	0		0.131667	-0.032		0.131667	0.003		0.131667	-0.033		0.131667	-0.008
0.133333	0.025		0.133333	0.025		0.133333	-0.005		0.133333	-0.01		0.133333	-0.002		0.133333	-0.029		0.133333	0.004		0.133333	-0.031		0.133333	-0.011
0.135	0.023		0.135	0.023		0.135	-0.007		0.135	-0.009		0.135	-0.001		0.135	-0.03		0.135	0.005		0.135	-0.029		0.135	-0.01
0.136667	0.027		0.136667	0.027		0.136667	-0.003		0.136667	-0.009		0.136667	-0.006		0.136667	-0.026		0.136667	0.007		0.136667	-0.033		0.136667	-0.011
0.138333	0.023		0.138333	0.023		0.138333	-0.005		0.138333	-0.009		0.138333	-0.005		0.138333	-0.02		0.138333	0.007		0.138333	-0.033		0.138333	-0.01
0.14	0.024		0.14	0.024		0.14	-0.005		0.14	-0.01		0.14	-0.002		0.14	-0.015		0.14	0.008		0.14	-0.03		0.14	-0.006
0.141667	0.024		0.141667	0.024		0.141667	-0.004		0.141667	-0.009		0.141667	-0.005		0.141667	-0.014		0.141667	0.011		0.141667	-0.031		0.141667	-0.008
0.143333	0.023		0.143333	0.023		0.143333	-0.007		0.143333	-0.014		0.143333	-0.003		0.143333	-0.011		0.143333	0.002		0.143333	-0.028		0.143333	-0.006
0.145	0.025		0.145	0.025		0.145	-0.005		0.145	-0.011		0.145	0.001		0.145	-0.011		0.145	0.004		0.145	-0.026		0.145	-0.005
0.146667	0.026		0.146667	0.026		0.146667	-0.004		0.146667	-0.011		0.146667	0.004		0.146667	-0.01		0.146667	0.005		0.146667	-0.029		0.146667	-0.002
0.148333	0.024		0.148333	0.024		0.148333	-0.002		0.148333	-0.013		0.148333	0.004		0.148333	-0.002		0.148333	0.007		0.148333	-0.03		0.148333	-0.003
0.15	0.023		0.15	0.023		0.15	-0.006		0.15	-0.01		0.15	0.003		0.15	-0.004		0.15	0.004		0.15	-0.03		0.15	-0.006
0.151667	0.021		0.151667	0.021		0.151667	-0.008		0.151667	-0.013		0.151667	0.004		0.151667	0		0.151667	0.005		0.151667	-0.028		0.151667	-0.003
0.153333	0.022		0.153333	0.022		0.153333	-0.009		0.153333	-0.013		0.153333	0.006		0.153333	-0.001		0.153333	0.003		0.153333	-0.028		0.153333	-0.006
0.155	0.02		0.155	0.02		0.155	-0.006		0.155	-0.009		0.155	0.005		0.155	0.004		0.155	0.005		0.155	-0.029		0.155	-0.001
0.156667	0.022		0.156667	0.022		0.156667	-0.005		0.156667	-0.01		0.156667	0.008		0.156667	0		0.156667	0.004		0.156667	-0.031		0.156667	-0.002
0.158333	0.005		0.158333	0.005		0.158333	-0.003		0.158333	-0.012		0.158333	0.004		0.158333	0		0.158333	0.006		0.158333	-0.032		0.158333	0
0.16	0.02		0.16	0.02		0.16	-0.002		0.16	-0.013		0.16	0.007		0.16	-0.001		0.16	0.006		0.16	-0.032		0.16	0.002
0.161667	0.021		0.161667	0.021		0.161667	-0.005		0.161667	-0.008		0.161667	0.009		0.161667	0		0.161667	0.008		0.161667	-0.031		0.161667	0.002
0.163333	0.019		0.163333	0.019		0.163333	-0.002		0.163333	-0.01		0.163333	0.01		0.163333	-0.004		0.163333	0.01		0.163333	-0.032		0.163333	0.003
0.165	0.019		0.165	0.019		0.165	0		0.165	-0.009		0.165	0.016		0.165	-0.008		0.165	0.01		0.165	-0.028		0.165	-0.005
0.166667	0.021		0.166667	0.021		0.166667	-0.002		0.166667	-0.009		0.166667	0.018		0.166667	-0.01		0.166667	0.01		0.166667	-0.027		0.166667	0.002
0.168333	0.02		0.168333	0.02		0.168333	0		0.168333	-0.006		0.168333	0.016		0.168333	-0.013		0.168333	0.013		0.168333	-0.029		0.168333	0.004
0.17	0.018		0.17	0.018		0.17	-0.001		0.17	-0.005		0.17	0.018		0.17	-0.014		0.17	0.011		0.17	-0.03		0.17	0.004
0.171667	0.018		0.171667	0.018		0.171667	0.002		0.171667	-0.005		0.171667	0.021		0.171667	-0.012		0.171667	0.011		0.171667	-0.029		0.171667	0.005
0.173333	0.018		0.173333	0.018		0.173333	0.006		0.173333	-0.002		0.173333	0.015		0.173333	-0.012		0.173333	0.011		0.173333	-0.03		0.173333	0.001
0.175	0.016		0.175	0.016		0.175	0.006		0.175	-0.007		0.175	0.019		0.175	-0.013		0.175	0.011		0.175	-0.031		0.175	0.007
0.176667	0.015		0.176667	0.015		0.176667	0.005		0.176667	-0.002		0.176667	0.017		0.176667	-0.015		0.176667	0.011		0.176667	-0.027		0.176667	0.006
0.178333	0.022		0.178333	0.022		0.178333	0.004		0.178333	-0.002		0.178333	0.017		0.178333	-0.013		0.178333	0.012		0.178333	-0.028		0.178333	0.006
0.18	0.018		0.18	0.018		0.18	0.002		0.18	0		0.18	0.018		0.18	-0.013		0.18	0.014		0.18	-0.025		0.18	0.009
0.181667	0.021		0.181667	0.021		0.181667	0.007		0.181667	0		0.181667	0.02		0.181667	-0.02		0.181667	0.011		0.181667	-0.025		0.181667	0.011
0.183333	0.022		0.183333	0.022		0.183333	0.008		0.183333	0		0.183333	0.018		0.183333	-0.019		0.183333	0.013		0.183333	-0.023		0.183333	0.012
0.185	0.025		0.185	0.025		0.185	0.008		0.185	-0.002		0.185	0.017		0.185	-0.021		0.185	0.016		0.185	-0.026		0.185	0.011
0.186667	0.023		0.186667	0.023		0.186667	0.005		0.186667	0		0.186667	0.019		0.186667	-0.019		0.186667	0.015		0.186667	-0.028		0.186667	0.011
0.188333	0.022		0.188333	0.022		0.188333	0.006		0.188333	-0.001		0.188333	0.023		0.188333	-0.016		0.188333	0.012		0.188333	-0.026		0.188333	0.017
0.19	0.023		0.19	0.023		0.19	0.007		0.19	0.001		0.19	0.018		0.19	-0.017		0.19	0.012		0.19	-0.026		0.19	0.017
0.191667	0.018		0.191667	0.018		0.191667	0.006		0.191667	-0.005		0.191667	0.02		0.191667	-0.014		0.191667	0.011		0.191667	-0.028		0.191667	0.019
0.193333	0.018		0.193333	0.018		0.193333	0.005		0.193333	-0.002		0.193333	0.021		0.193333	-0.016		0.193333	0.01		0.193333	-0.027		0.193333	0.023
0.195	0.006		0.195	0.006		0.195	0.007		0.195	-0.002		0.195	0.02		0.195	-0.011		0.195	0.01		0.195	-0.028		0.195	0.026
0.196667	0.019		0.196667	0.019		0.196667	0.007		0.196667	-0.001		0.196667	0.022		0.196667	-0.015		0.196667	0.008		0.196667	-0.027		0.196667	0.024
0.198333	0.019		0.198333	0.019		0.198333	0.006		0.198333	-0.005		0.198333	0.022		0.198333	-0.014		0.198333	0.008		0.198333	-0.026		0.198333	0.022
0.2	0.018		0.2	0.018		0.2	0.005		0.2	-0.005		0.2	0.021		0.2	-0.016		0.2	0.01		0.2	-0.024		0.2	0.023
0.201667	0.021		0.201667	0.021		0.201667	0.005		0.201667	0.002		0.201667	0.02		0.201667	-0.012		0.201667	0.01		0.201667	-0.023		0.201667	0.009
0.203333	0.02		0.203333	0.02		0.203333	0.006		0.203333	0		0.203333	0.023		0.203333	-0.011		0.203333	0.01		0.203333	-0.023		0.203333	0.023
0.205	0.019		0.205	0.019		0.205	0.005		0.205	0.004		0.205	0.02		0.205	-0.014		0.205	0.011		0.205	-0.023		0.205	0.019
0.206667	0.022		0.206667	0.022		0.206667	0.005		0.206667	0.001		0.206667	0.022		0.206667	-0.016		0.206667	0.007		0.206667	-0.02		0.206667	0.017
0.208333	0.023		0.208333	0.023		0.208333	0.007		0.208333	0.003		0.208333	0.021		0.208333	-0.017		0.208333	0.009		0.208333	-0.017		0.208333	0.012
0.21	0.02		0.21	0.02		0.21	0.003		0.21	0.009		0.21	0.02		0.21	-0.025		0.21	0.011		0.21	-0.019		0.21	0.013
0.211667	0.021		0.211667	0.021		0.211667	0.005		0.211667	0.009		0.211667	0.021		0.211667	-0.026		0.211667	0.01		0.211667	-0.017		0.211667	0.014
0.213333	0.018		0.213333	0.018		0.213333	0.005		0.213333	0.002		0.213333	0.018		0.213333	-0.026		0.213333	0.009		0.213333	-0.016		0.213333	0.014
0.215	0.021		0.215	0.021		0.215	0.003		0.215	0.004		0.215	0.015		0.215	-0.028		0.215	0.01		0.215	-0.016		0.215	0.013
0.216667	0.021		0.216667	0.021		0.216667	0.004		0.216667	0.006		0.216667	0.01		0.216667	-0.03		0.216667	0.013		0.216667	-0.018		0.216667	0.011
0.218333	0.015		0.218333	0.015		0.218333	0.004		0.218333	0.003		0.218333	0.008		0.218333	-0.028		0.218333	0.012		0.218333	-0.021		0.218333	0.008
0.22	0.019		0.22	0.019		0.22	0.004		0.22	0.002		0.22	0.01		0.22	-0.03		0.22	0.013		0.22	-0.022		0.22	0.007
0.221667	0.018		0.221667	0.018		0.221667	0.003		0.221667	0.001		0.221667	0.01		0.221667	-0.032		0.221667	0.01		0.221667	-0.019		0.221667	0.006
0.223333	0.018		0.223333	0.018		0.223333	0.003		0.223333	0.002		0.223333	0.01		0.223333	-0.03		0.223333	0.011		0.223333	-0.025		0.223333	0.01
0.225	0.019		0.225	0.019		0.225	0.003		0.225	0.003		0.225	0.011		0.225	-0.03		0.225	0.01		0.225	-0.02		0.225	0.011
0.226667	0.02		0.226667	0.02		0.226667	0.005		0.226667	0.004		0.226667	0.008		0.226667	-0.025		0.226667	0.008		0.226667	-0.021		0.226667	0.011
0.228333	0.018		0.228333	0.018		0.228333	0.005		0.228333	0.003		0.228333	0.005		0.228333	-0.027		0.228333	0.009		0.228333	-0.023		0.228333	0.01
0.23	0.018		0.23	0.018		0.23	0		0.23	0		0.23	-0.001		0.23	-0.022		0.23	0.009		0.23	-0.02		0.23	0.008
0.231667	0.009		0.231667	0.009		0.231667	0.003		0.231667	0.002		0.231667	-0.001		0.231667	-0.025		0.231667	0.009		0.231667	-0.021		0.231667	0.012
0.233333	0.018		0.233333	0.018		0.233333	0.002		0.233333	0.004		0.233333	-0.003		0.233333	-0.028		0.233333	0.009		0.233333	-0.017		0.233333	0.013
0.235	0.019		0.235	0.019		0.235	0.003		0.235	0.003		0.235	-0.006		0.235	-0.03		0.235	0.006		0.235	-0.018		0.235	0.014
0.236667	0.02		0.236667	0.02		0.236667	0.002		0.236667	0.003		0.236667	-0.004		0.236667	-0.032		0.236667	0.007		0.236667	-0.02		0.236667	0.013
0.238333	0.021		0.238333	0.021		0.238333	0.001		0.238333	0.003		0.238333	-0.003		0.238333	-0.03		0.238333	0.009		0.238333	-0.026		0.238333	-0.003
0.24	0.021		0.24	0.021		0.24	0.003		0.24	0.001		0.24	-0.003		0.24	-0.031		0.24	0.01		0.24	-0.029		0.24	0.009
0.241667	0.023		0.241667	0.023		0.241667	0.002		0.241667	0.004		0.241667	-0.002		0.241667	-0.036		0.241667	0.01		0.241667	-0.03		0.241667	0.008
0.243333	0.023		0.243333	0.023		0.243333	0		0.243333	0.004		0.243333	-0.003		0.243333	-0.032		0.243333	0.014		0.243333	-0.03		0.243333	0.009
0.245	0.019		0.245	0.019		0.245	0.001		0.245	0.004		0.245	-0.003		0.245	-0.029		0.245	0.01		0.245	-0.03		0.245	0.007
0.246667	0.026		0.246667	0.026		0.246667	-0.001		0.246667	0.003		0.246667	0		0.246667	-0.028		0.246667	0.013		0.246667	-0.032		0.246667	0.006
0.248333	0.022		0.248333	0.022		0.248333	-0.002		0.248333	0.004		0.248333	-0.004		0.248333	-0.027		0.248333	0.01		0.248333	-0.031		0.248333	0.008
0.25	0.017		0.25	0.017		0.25	-0.002		0.25	0.003		0.25	-0.004		0.25	-0.026		0.25	0.01		0.25	-0.028		0.25	0.005
0.251667	0.022		0.251667	0.022		0.251667	-0.002		0.251667	0.001		0.251667	-0.005		0.251667	-0.029		0.251667	0.011		0.251667	-0.026		0.251667	0.01
0.253333	0.025		0.253333	0.025		0.253333	-0.002		0.253333	0.001		0.253333	-0.003		0.253333	-0.031		0.253333	0.015		0.253333	-0.025		0.253333	0.006
0.255	0.022		0.255	0.022		0.255	-0.003		0.255	0		0.255	0		0.255	-0.028		0.255	0.013		0.255	-0.022		0.255	0.007
0.256667	0.021		0.256667	0.021		0.256667	-0.003		0.256667	0.003		0.256667	-0.002		0.256667	-0.028		0.256667	0.011		0.256667	-0.023		0.256667	0.006
0.258333	0.023		0.258333	0.023		0.258333	-0.004		0.258333	0.006		0.258333	-0.004		0.258333	-0.029		0.258333	0.013		0.258333	-0.025		0.258333	0.003
0.26	0.023		0.26	0.023		0.26	-0.005		0.26	0.005		0.26	-0.006		0.26	-0.025		0.26	0.016		0.26	-0.025		0.26	0.005
0.261667	0.023		0.261667	0.023		0.261667	-0.003		0.261667	0.004		0.261667	-0.008		0.261667	-0.019		0.261667	0.016		0.261667	-0.025		0.261667	0.004
0.263333	0.022		0.263333	0.022		0.263333	0		0.263333	0.003		0.263333	-0.008		0.263333	-0.017		0.263333	0.011		0.263333	-0.026		0.263333	0.006
0.265	0.019		0.265	0.019		0.265	-0.006		0.265	0.002		0.265	-0.009		0.265	-0.016		0.265	0.013		0.265	-0.028		0.265	0.004
0.266667	0.023		0.266667	0.023		0.266667	-0.005		0.266667	0.006		0.266667	-0.004		0.266667	-0.013		0.266667	0.013		0.266667	-0.026		0.266667	0.006
0.268333	0.026		0.268333	0.026		0.268333	-0.007		0.268333	0.002		0.268333	-0.001		0.268333	-0.014		0.268333	0.012		0.268333	-0.029		0.268333	0.005
0.27	0.023		0.27	0.023		0.27	-0.005		0.27	0		0.27	-0.001		0.27	-0.018		0.27	0.013		0.27	-0.025		0.27	0.007
0.271667	0.023		0.271667	0.023		0.271667	-0.007		0.271667	0.001		0.271667	-0.002		0.271667	-0.018		0.271667	0.013		0.271667	-0.026		0.271667	0.008
0.273333	0.027		0.273333	0.027		0.273333	-0.001		0.273333	0.002		0.273333	0		0.273333	-0.02		0.273333	0.011		0.273333	-0.024		0.273333	0.006
0.275	0.03		0.275	0.03		0.275	0		0.275	0		0.275	0		0.275	-0.019		0.275	0.012		0.275	-0.026		0.275	-0.002
0.276667	0.03		0.276667	0.03		0.276667	-0.002		0.276667	0		0.276667	0		0.276667	-0.025		0.276667	0.015		0.276667	-0.026		0.276667	0.004
0.278333	0.029		0.278333	0.029		0.278333	0		0.278333	0.001		0.278333	0		0.278333	-0.02		0.278333	0.013		0.278333	-0.021		0.278333	0.004
0.28	0.028		0.28	0.028		0.28	0		0.28	0.002		0.28	-0.001		0.28	-0.019		0.28	0.014		0.28	-0.024		0.28	0.001
0.281667	0.026		0.281667	0.026		0.281667	-0.001		0.281667	0.003		0.281667	0.002		0.281667	-0.015		0.281667	0.017		0.281667	-0.022		0.281667	0
0.283333	0.026		0.283333	0.026		0.283333	-0.001		0.283333	0.001		0.283333	-0.001		0.283333	-0.012		0.283333	0.01		0.283333	-0.024		0.283333	0.002
0.285	0.027		0.285	0.027		0.285	0		0.285	-0.002		0.285	0		0.285	-0.008		0.285	0.013		0.285	-0.022		0.285	0.002
0.286667	0.026		0.286667	0.026		0.286667	-0.001		0.286667	-0.004		0.286667	0.002		0.286667	-0.008		0.286667	0.012		0.286667	-0.025		0.286667	-0.002
0.288333	0.027		0.288333	0.027		0.288333	-0.001		0.288333	-0.002		0.288333	0.002		0.288333	-0.012		0.288333	0.011		0.288333	-0.023		0.288333	-0.001
0.29	0.029		0.29	0.029		0.29	-0.001		0.29	-0.002		0.29	0		0.29	-0.012		0.29	0.011		0.29	-0.024		0.29	-0.001
0.291667	0.029		0.291667	0.029		0.291667	-0.002		0.291667	0		0.291667	-0.001		0.291667	-0.012		0.291667	0.011		0.291667	-0.024		0.291667	0.004
0.293333	0.025		0.293333	0.025		0.293333	-0.001		0.293333	-0.002		0.293333	-0.003		0.293333	-0.01		0.293333	0.011		0.293333	-0.021		0.293333	0.001
0.295	0.029		0.295	0.029		0.295	-0.002		0.295	0		0.295	0		0.295	-0.007		0.295	0.014		0.295	-0.021		0.295	0.002
0.296667	0.031		0.296667	0.031		0.296667	-0.004		0.296667	0		0.296667	0.001		0.296667	-0.008		0.296667	0.012		0.296667	-0.019		0.296667	0.003
0.298333	0.024		0.298333	0.024		0.298333	-0.002		0.298333	0		0.298333	0.003		0.298333	-0.01		0.298333	0.012		0.298333	-0.021		0.298333	0.002
0.3	0.032		0.3	0.032		0.3	-0.003		0.3	0.001		0.3	0.007		0.3	-0.009		0.3	0.014		0.3	-0.02		0.3	0
0.301667	0.029		0.301667	0.029		0.301667	-0.003		0.301667	0.001		0.301667	0.008		0.301667	-0.009		0.301667	0.012		0.301667	-0.016		0.301667	0.002
0.303333	0.029		0.303333	0.029		0.303333	-0.003		0.303333	0.002		0.303333	0.01		0.303333	-0.007		0.303333	0.015		0.303333	-0.017		0.303333	0.003
0.305	0.033		0.305	0.033		0.305	-0.003		0.305	0.001		0.305	0.014		0.305	-0.009		0.305	0.014		0.305	-0.018		0.305	0.004
0.306667	0.027		0.306667	0.027		0.306667	-0.001		0.306667	0.003		0.306667	0.011		0.306667	-0.008		0.306667	0.016		0.306667	-0.022		0.306667	0.004
0.308333	0.027		0.308333	0.027		0.308333	-0.004		0.308333	0.003		0.308333	0.012		0.308333	-0.014		0.308333	0.013		0.308333	-0.019		0.308333	0.004
0.31	0.032		0.31	0.032		0.31	0		0.31	0		0.31	0.008		0.31	-0.013		0.31	0.014		0.31	-0.021		0.31	0.003
0.311667	0.028		0.311667	0.028		0.311667	-0.001		0.311667	0		0.311667	0.013		0.311667	-0.014		0.311667	0.015		0.311667	-0.021		0.311667	0.005
0.313333	0.031		0.313333	0.031		0.313333	0.001		0.313333	-0.002		0.313333	0.016		0.313333	-0.014		0.313333	0.014		0.313333	-0.02		0.313333	0.004
0.315	0.028		0.315	0.028		0.315	0		0.315	0		0.315	0.022		0.315	-0.016		0.315	0.018		0.315	-0.022		0.315	0
0.316667	0.028		0.316667	0.028		0.316667	0.001		0.316667	-0.001		0.316667	0.026		0.316667	-0.016		0.316667	0.017		0.316667	-0.022		0.316667	0.003
0.318333	0.029		0.318333	0.029		0.318333	0.004		0.318333	-0.008		0.318333	0.023		0.318333	-0.018		0.318333	0.017		0.318333	-0.024		0.318333	0.004
0.32	0.026		0.32	0.026		0.32	0.005		0.32	-0.011		0.32	0.021		0.32	-0.017		0.32	0.016		0.32	-0.019		0.32	0.003
0.321667	0.023		0.321667	0.023		0.321667	0.004		0.321667	-0.012		0.321667	0.027		0.321667	-0.015		0.321667	0.014		0.321667	-0.003		0.321667	0.006
0.323333	0.025		0.323333	0.025		0.323333	0.005		0.323333	-0.013		0.323333	0.028		0.323333	-0.015		0.323333	0.01		0.323333	0.004		0.323333	0.006
0.325	0.027		0.325	0.027		0.325	0.001		0.325	-0.013		0.325	0.025		0.325	-0.015		0.325	0.01		0.325	0.001		0.325	0.003
0.326667	0.023		0.326667	0.023		0.326667	0.007		0.326667	-0.011		0.326667	0.025		0.326667	-0.014		0.326667	0.005		0.326667	0.002		0.326667	0.002
0.328333	0.026		0.328333	0.026		0.328333	0.006		0.328333	-0.013		0.328333	0.023		0.328333	-0.013		0.328333	0.005		0.328333	0		0.328333	0.002
0.33	0.022		0.33	0.022		0.33	0.001		0.33	-0.012		0.33	0.024		0.33	-0.012		0.33	0.002		0.33	0.002		0.33	0.003
0.331667	0.028		0.331667	0.028		0.331667	0.003		0.331667	-0.014		0.331667	0.026		0.331667	-0.013		0.331667	0.002		0.331667	0		0.331667	0.004
0.333333	0.029		0.333333	0.029		0.333333	0.002		0.333333	-0.01		0.333333	0.023		0.333333	-0.014		0.333333	0.001		0.333333	0.001		0.333333	0.003
0.335	0.028		0.335	0.028		0.335	0.004		0.335	-0.011		0.335	0.026		0.335	-0.011		0.335	0.002		0.335	0		0.335	0.004
0.336667	0.026		0.336667	0.026		0.336667	0.004		0.336667	-0.013		0.336667	0.024		0.336667	-0.012		0.336667	0.002		0.336667	-0.002		0.336667	0.005
0.338333	0.026		0.338333	0.026		0.338333	0.004		0.338333	-0.013		0.338333	0.019		0.338333	-0.016		0.338333	0.001		0.338333	-0.001		0.338333	0.005
0.34	0.025		0.34	0.025		0.34	0.003		0.34	-0.01		0.34	0.02		0.34	-0.018		0.34	-0.001		0.34	-0.003		0.34	0.003
0.341667	0.028		0.341667	0.028		0.341667	0.003		0.341667	-0.014		0.341667	0.021		0.341667	-0.021		0.341667	-0.004		0.341667	0		0.341667	0.005
0.343333	0.033		0.343333	0.033		0.343333	0.004		0.343333	-0.013		0.343333	0.024		0.343333	-0.024		0.343333	-0.002		0.343333	0		0.343333	0.005
0.345	0.035		0.345	0.035		0.345	0.004		0.345	-0.008		0.345	0.024		0.345	-0.025		0.345	-0.004		0.345	0.002		0.345	0.007
0.346667	0.03		0.346667	0.03		0.346667	0.003		0.346667	-0.015		0.346667	0.026		0.346667	-0.026		0.346667	-0.005		0.346667	0.005		0.346667	0.007
0.348333	0.038		0.348333	0.038		0.348333	0.004		0.348333	-0.009		0.348333	0.023		0.348333	-0.027		0.348333	-0.004		0.348333	0.007		0.348333	0.01
0.35	0.037		0.35	0.037		0.35	0.004		0.35	-0.01		0.35	0.019		0.35	-0.025		0.35	-0.005		0.35	0.006		0.35	0.005
0.351667	0.038		0.351667	0.038		0.351667	0.005		0.351667	-0.013		0.351667	0.022		0.351667	-0.026		0.351667	0		0.351667	0.005		0.351667	0.005
0.353333	0.045		0.353333	0.045		0.353333	0.001		0.353333	-0.012		0.353333	0.018		0.353333	-0.021		0.353333	-0.003		0.353333	0.008		0.353333	0.008
0.355	0.045		0.355	0.045		0.355	0		0.355	-0.011		0.355	0.019		0.355	-0.018		0.355	0		0.355	0.003		0.355	0.007
0.356667	0.047		0.356667	0.047		0.356667	-0.001		0.356667	-0.013		0.356667	0.019		0.356667	-0.019		0.356667	0.002		0.356667	0.005		0.356667	0.006
0.358333	0.046		0.358333	0.046		0.358333	0.001		0.358333	-0.011		0.358333	0.02		0.358333	-0.018		0.358333	0.002		0.358333	0.003		0.358333	0.009
0.36	0.05		0.36	0.05		0.36	0.001		0.36	-0.011		0.36	0.012		0.36	-0.021		0.36	0.001		0.36	0.004		0.36	0.006
0.361667	0.051		0.361667	0.051		0.361667	0.001		0.361667	-0.01		0.361667	0.01		0.361667	-0.017		0.361667	0.001		0.361667	0.003		0.361667	0.01
0.363333	0.051		0.363333	0.051		0.363333	0		0.363333	-0.011		0.363333	0.006		0.363333	-0.016		0.363333	0		0.363333	0		0.363333	0.007
0.365	0.057		0.365	0.057		0.365	0.003		0.365	-0.013		0.365	0.005		0.365	-0.02		0.365	0.005		0.365	0		0.365	0.003
0.366667	0.064		0.366667	0.064		0.366667	0.002		0.366667	-0.012		0.366667	0		0.366667	-0.018		0.366667	0.009		0.366667	0		0.366667	0.001
0.368333	0.055		0.368333	0.055		0.368333	0.005		0.368333	-0.009		0.368333	0.003		0.368333	-0.017		0.368333	0.009		0.368333	0		0.368333	-0.006
0.37	0.056		0.37	0.056		0.37	0.001		0.37	-0.01		0.37	-0.005		0.37	-0.015		0.37	0.01		0.37	-0.002		0.37	-0.004
0.371667	0.055		0.371667	0.055		0.371667	0		0.371667	-0.009		0.371667	-0.008		0.371667	-0.014		0.371667	0.012		0.371667	0		0.371667	-0.004
0.373333	0.056		0.373333	0.056		0.373333	0		0.373333	-0.01		0.373333	-0.013		0.373333	-0.012		0.373333	0.011		0.373333	-0.001		0.373333	-0.011
0.375	0.056		0.375	0.056		0.375	-0.003		0.375	-0.009		0.375	-0.013		0.375	-0.007		0.375	0.008		0.375	-0.001		0.375	-0.005
0.376667	0.054		0.376667	0.054		0.376667	-0.004		0.376667	-0.012		0.376667	-0.014		0.376667	-0.011		0.376667	0.01		0.376667	-0.002		0.376667	-0.005
0.378333	0.06		0.378333	0.06		0.378333	-0.006		0.378333	-0.01		0.378333	-0.012		0.378333	-0.005		0.378333	0.003		0.378333	-0.004		0.378333	-0.006
0.38	0.061		0.38	0.061		0.38	-0.005		0.38	-0.012		0.38	-0.015		0.38	-0.009		0.38	0.001		0.38	-0.002		0.38	-0.007
0.381667	0.061		0.381667	0.061		0.381667	-0.005		0.381667	-0.01		0.381667	-0.014		0.381667	-0.011		0.381667	0.003		0.381667	-0.002		0.381667	-0.004
0.383333	0.056		0.383333	0.056		0.383333	-0.004		0.383333	-0.011		0.383333	-0.014		0.383333	-0.01		0.383333	-0.001		0.383333	0		0.383333	-0.005
0.385	0.055		0.385	0.055		0.385	-0.007		0.385	-0.011		0.385	-0.012		0.385	-0.01		0.385	-0.002		0.385	0.005		0.385	-0.003
0.386667	0.06		0.386667	0.06		0.386667	0		0.386667	-0.01		0.386667	-0.014		0.386667	-0.013		0.386667	-0.003		0.386667	0.005		0.386667	-0.008
0.388333	0.057		0.388333	0.057		0.388333	-0.002		0.388333	-0.016		0.388333	-0.015		0.388333	-0.013		0.388333	-0.004		0.388333	0.007		0.388333	-0.008
0.39	0.058		0.39	0.058		0.39	-0.003		0.39	-0.011		0.39	-0.016		0.39	-0.013		0.39	-0.005		0.39	0.006		0.39	-0.006
0.391667	0.053		0.391667	0.053		0.391667	-0.005		0.391667	-0.015		0.391667	-0.013		0.391667	-0.013		0.391667	-0.002		0.391667	0.01		0.391667	-0.005
0.393333	0.054		0.393333	0.054		0.393333	-0.002		0.393333	-0.015		0.393333	-0.015		0.393333	-0.015		0.393333	-0.004		0.393333	0.012		0.393333	-0.005
0.395	0.056		0.395	0.056		0.395	-0.006		0.395	-0.012		0.395	-0.019		0.395	-0.011		0.395	-0.004		0.395	0.016		0.395	-0.005
0.396667	0.053		0.396667	0.053		0.396667	-0.003		0.396667	-0.008		0.396667	-0.015		0.396667	-0.012		0.396667	-0.003		0.396667	0.012		0.396667	-0.007
0.398333	0.053		0.398333	0.053		0.398333	-0.006		0.398333	-0.009		0.398333	-0.018		0.398333	-0.011		0.398333	-0.004		0.398333	0.012		0.398333	-0.004
0.4	0.061		0.4	0.061		0.4	-0.006		0.4	-0.005		0.4	-0.012		0.4	-0.011		0.4	-0.005		0.4	0.015		0.4	-0.003
0.401667	0.059		0.401667	0.059		0.401667	-0.01		0.401667	0		0.401667	-0.014		0.401667	-0.013		0.401667	-0.005		0.401667	0.013		0.401667	-0.005
0.403333	0.063		0.403333	0.063		0.403333	-0.009		0.403333	0		0.403333	-0.013		0.403333	-0.007		0.403333	-0.001		0.403333	0.012		0.403333	-0.008
0.405	0.058		0.405	0.058		0.405	-0.008		0.405	0.001		0.405	-0.013		0.405	-0.004		0.405	0		0.405	0.011		0.405	-0.006
0.406667	0.053		0.406667	0.053		0.406667	-0.01		0.406667	-0.003		0.406667	-0.013		0.406667	-0.004		0.406667	0		0.406667	0.01		0.406667	-0.01
0.408333	0.053		0.408333	0.053		0.408333	-0.002		0.408333	-0.002		0.408333	-0.013		0.408333	-0.004		0.408333	0.004		0.408333	0.01		0.408333	-0.004
0.41	0.051		0.41	0.051		0.41	-0.003		0.41	-0.009		0.41	-0.012		0.41	-0.007		0.41	0.002		0.41	0.011		0.41	-0.006
0.411667	0.051		0.411667	0.051		0.411667	0		0.411667	-0.012		0.411667	-0.011		0.411667	-0.005		0.411667	0.009		0.411667	0.012		0.411667	-0.006
0.413333	0.049		0.413333	0.049		0.413333	0		0.413333	-0.014		0.413333	-0.012		0.413333	-0.008		0.413333	0.007		0.413333	0.01		0.413333	-0.005
0.415	0.048		0.415	0.048		0.415	0		0.415	-0.016		0.415	-0.014		0.415	0		0.415	0.006		0.415	0.01		0.415	-0.005
0.416667	0.048		0.416667	0.048		0.416667	0.001		0.416667	-0.023		0.416667	-0.011		0.416667	0		0.416667	0.007		0.416667	0.012		0.416667	-0.008
0.418333	0.05		0.418333	0.05		0.418333	0.003		0.418333	-0.021		0.418333	-0.012		0.418333	-0.007		0.418333	0.006		0.418333	0.011		0.418333	-0.008
0.42	0.048		0.42	0.048		0.42	0.001		0.42	-0.021		0.42	-0.012		0.42	-0.008		0.42	0.006		0.42	0.01		0.42	-0.008
0.421667	0.044		0.421667	0.044		0.421667	0.004		0.421667	-0.021		0.421667	-0.01		0.421667	-0.004		0.421667	0.006		0.421667	0.01		0.421667	-0.005
0.423333	0.047		0.423333	0.047		0.423333	0.003		0.423333	-0.018		0.423333	-0.011		0.423333	0.002		0.423333	0.009		0.423333	0.009		0.423333	-0.008
0.425	0.043		0.425	0.043		0.425	0.006		0.425	-0.015		0.425	-0.01		0.425	0.001		0.425	0.011		0.425	0.008		0.425	-0.006
0.426667	0.04		0.426667	0.04		0.426667	0.007		0.426667	-0.018		0.426667	-0.01		0.426667	0.004		0.426667	0.013		0.426667	0.006		0.426667	-0.006
0.428333	0.038		0.428333	0.038		0.428333	0.009		0.428333	-0.017		0.428333	-0.012		0.428333	0.003		0.428333	0.012		0.428333	0.007		0.428333	-0.006
0.43	0.039		0.43	0.039		0.43	0.006		0.43	-0.018		0.43	-0.013		0.43	0		0.43	0.013		0.43	0.007		0.43	-0.006
0.431667	0.037		0.431667	0.037		0.431667	0.006		0.431667	-0.014		0.431667	-0.015		0.431667	0		0.431667	0.011		0.431667	0.006		0.431667	-0.008
0.433333	0.031		0.433333	0.031		0.433333	0.007		0.433333	-0.013		0.433333	-0.016		0.433333	0		0.433333	0.011		0.433333	0.005		0.433333	-0.003
0.435	0.03		0.435	0.03		0.435	0.007		0.435	-0.016		0.435	-0.019		0.435	0		0.435	0.008		0.435	0.002		0.435	-0.004
0.436667	0.031		0.436667	0.031		0.436667	0.009		0.436667	-0.013		0.436667	-0.021		0.436667	0		0.436667	0.007		0.436667	0.008		0.436667	-0.004
0.438333	0.026		0.438333	0.026		0.438333	0.007		0.438333	-0.013		0.438333	-0.027		0.438333	-0.001		0.438333	0.005		0.438333	0.007		0.438333	-0.005
0.44	0.032		0.44	0.032		0.44	0.005		0.44	-0.014		0.44	-0.028		0.44	0		0.44	0.006		0.44	0.008		0.44	-0.002
0.441667	0.022		0.441667	0.022		0.441667	0.005		0.441667	-0.012		0.441667	-0.031		0.441667	-0.001		0.441667	0.005		0.441667	0.006		0.441667	-0.006
0.443333	0.021		0.443333	0.021		0.443333	0.006		0.443333	-0.012		0.443333	-0.023		0.443333	-0.003		0.443333	0.007		0.443333	0.011		0.443333	-0.003
0.445	0.022		0.445	0.022		0.445	0.007		0.445	-0.011		0.445	-0.022		0.445	0		0.445	0.004		0.445	0.011		0.445	-0.006
0.446667	0.018		0.446667	0.018		0.446667	0.009		0.446667	-0.011		0.446667	-0.018		0.446667	-0.001		0.446667	0.008		0.446667	0.013		0.446667	-0.001
0.448333	0.013		0.448333	0.013		0.448333	0.006		0.448333	-0.011		0.448333	-0.017		0.448333	-0.004		0.448333	0.007		0.448333	0.013		0.448333	-0.002
0.45	0.013		0.45	0.013		0.45	0.006		0.45	-0.011		0.45	-0.014		0.45	0		0.45	0.008		0.45	0.015		0.45	0.002
0.451667	0.013		0.451667	0.013		0.451667	0.009		0.451667	-0.01		0.451667	-0.013		0.451667	0		0.451667	0.006		0.451667	0.014		0.451667	0.008
0.453333	0.01		0.453333	0.01		0.453333	0.008		0.453333	-0.01		0.453333	-0.008		0.453333	-0.001		0.453333	0.008		0.453333	0.017		0.453333	0.008
0.455	0.017		0.455	0.017		0.455	0.009		0.455	-0.009		0.455	-0.004		0.455	-0.001		0.455	0.011		0.455	0.017		0.455	0.011
0.456667	0.016		0.456667	0.016		0.456667	0.007		0.456667	-0.01		0.456667	0.001		0.456667	-0.002		0.456667	0.008		0.456667	0.016		0.456667	0.009
0.458333	0.017		0.458333	0.017		0.458333	0.009		0.458333	-0.01		0.458333	0.003		0.458333	-0.005		0.458333	0.01		0.458333	0.016		0.458333	0.006
0.46	0.02		0.46	0.02		0.46	0.015		0.46	-0.009		0.46	0.003		0.46	-0.006		0.46	0.011		0.46	0.016		0.46	0.008
0.461667	0.018		0.461667	0.018		0.461667	0.018		0.461667	-0.007		0.461667	0		0.461667	-0.003		0.461667	0.014		0.461667	0.015		0.461667	0.005
0.463333	0.018		0.463333	0.018		0.463333	0.029		0.463333	-0.009		0.463333	-0.004		0.463333	-0.003		0.463333	0.01		0.463333	0.019		0.463333	0.005
0.465	0.015		0.465	0.015		0.465	0.027		0.465	-0.008		0.465	-0.007		0.465	-0.002		0.465	0.01		0.465	0.019		0.465	0.005
0.466667	0.013		0.466667	0.013		0.466667	0.026		0.466667	-0.01		0.466667	-0.008		0.466667	-0.003		0.466667	0.014		0.466667	0.016		0.466667	0.005
0.468333	0.012		0.468333	0.012		0.468333	0.029		0.468333	-0.01		0.468333	-0.009		0.468333	-0.003		0.468333	0.016		0.468333	0.016		0.468333	0.003
0.47	0.012		0.47	0.012		0.47	0.028		0.47	-0.013		0.47	-0.011		0.47	-0.003		0.47	0.018		0.47	0.015		0.47	0.001
0.471667	0.015		0.471667	0.015		0.471667	0.017		0.471667	-0.013		0.471667	-0.01		0.471667	-0.005		0.471667	0.019		0.471667	0.017		0.471667	-0.003
0.473333	0.018		0.473333	0.018		0.473333	0.018		0.473333	-0.019		0.473333	-0.01		0.473333	-0.005		0.473333	0.019		0.473333	0.019		0.473333	-0.006
0.475	0.017		0.475	0.017		0.475	0.019		0.475	-0.023		0.475	-0.011		0.475	-0.008		0.475	0.023		0.475	0.016		0.475	-0.006
0.476667	0.012		0.476667	0.012		0.476667	0.014		0.476667	-0.02		0.476667	-0.01		0.476667	-0.013		0.476667	0.02		0.476667	0.018		0.476667	-0.008
0.478333	0.015		0.478333	0.015		0.478333	0.018		0.478333	-0.021		0.478333	-0.008		0.478333	-0.016		0.478333	0.02		0.478333	0.016		0.478333	-0.009
0.48	0.013		0.48	0.013		0.48	0.019		0.48	-0.023		0.48	-0.007		0.48	-0.014		0.48	0.024		0.48	0.013		0.48	-0.014
0.481667	0.013		0.481667	0.013		0.481667	0.028		0.481667	-0.023		0.481667	-0.01		0.481667	-0.014		0.481667	0.019		0.481667	0.015		0.481667	-0.017
0.483333	0.013		0.483333	0.013		0.483333	0.031		0.483333	-0.019		0.483333	-0.012		0.483333	-0.014		0.483333	0.023		0.483333	0.012		0.483333	-0.006
0.485	0.011		0.485	0.011		0.485	0.036		0.485	-0.014		0.485	-0.015		0.485	-0.013		0.485	0.023		0.485	0.013		0.485	-0.012
0.486667	0.011		0.486667	0.011		0.486667	0.035		0.486667	-0.018		0.486667	-0.015		0.486667	-0.011		0.486667	0.025		0.486667	0.011		0.486667	-0.009
0.488333	0.013		0.488333	0.013		0.488333	0.034		0.488333	-0.019		0.488333	-0.016		0.488333	-0.012		0.488333	0.023		0.488333	0.011		0.488333	-0.008
0.49	0.012		0.49	0.012		0.49	0.036		0.49	-0.019		0.49	-0.018		0.49	-0.011		0.49	0.021		0.49	0.013		0.49	-0.008
0.491667	0.014		0.491667	0.014		0.491667	0.034		0.491667	-0.015		0.491667	-0.018		0.491667	-0.007		0.491667	0.023		0.491667	0.015		0.491667	-0.008
0.493333	0.016		0.493333	0.016		0.493333	0.034		0.493333	-0.013		0.493333	-0.018		0.493333	-0.008		0.493333	0.022		0.493333	0.013		0.493333	-0.007
0.495	0.021		0.495	0.021		0.495	0.032		0.495	-0.01		0.495	-0.016		0.495	-0.012		0.495	0.021		0.495	0.018		0.495	-0.006
0.496667	0.02		0.496667	0.02		0.496667	0.031		0.496667	-0.004		0.496667	-0.013		0.496667	-0.014		0.496667	0.021		0.496667	0.015		0.496667	-0.005
0.498333	0.018		0.498333	0.018		0.498333	0.027		0.498333	-0.004		0.498333	-0.018		0.498333	-0.014		0.498333	0.019		0.498333	0.018		0.498333	-0.006
0.5	0.021		0.5	0.021		0.5	0.026		0.5	-0.002		0.5	-0.018		0.5	-0.013		0.5	0.02		0.5	0.02		0.5	-0.009
0.501667	0.023		0.501667	0.023		0.501667	0.025		0.501667	-0.001		0.501667	-0.017		0.501667	-0.016		0.501667	0.019		0.501667	0.019		0.501667	-0.009
0.503333	0.024		0.503333	0.024		0.503333	0.019		0.503333	0.001		0.503333	-0.016		0.503333	-0.012		0.503333	0.023		0.503333	0.02		0.503333	-0.006
0.505	0.021		0.505	0.021		0.505	0.027		0.505	0		0.505	-0.018		0.505	-0.012		0.505	0.023		0.505	0.015		0.505	-0.007
0.506667	0.024		0.506667	0.024		0.506667	0.027		0.506667	0.001		0.506667	-0.017		0.506667	-0.011		0.506667	0.019		0.506667	0.016		0.506667	-0.004
0.508333	0.028		0.508333	0.028		0.508333	0.029		0.508333	0.002		0.508333	-0.016		0.508333	-0.013		0.508333	0.02		0.508333	0.015		0.508333	-0.009
0.51	0.028		0.51	0.028		0.51	0.015		0.51	0.002		0.51	-0.017		0.51	-0.008		0.51	0.02		0.51	0.015		0.51	-0.012
0.511667	0.028		0.511667	0.028		0.511667	0.017		0.511667	-0.001		0.511667	-0.016		0.511667	-0.005		0.511667	0.023		0.511667	0.011		0.511667	-0.009
0.513333	0.021		0.513333	0.021		0.513333	0.017		0.513333	-0.002		0.513333	-0.012		0.513333	-0.006		0.513333	0.02		0.513333	0.013		0.513333	-0.012
0.515	0.029		0.515	0.029		0.515	0.019		0.515	-0.002		0.515	-0.011		0.515	-0.007		0.515	0.019		0.515	0.011		0.515	-0.016
0.516667	0.028		0.516667	0.028		0.516667	0.017		0.516667	0		0.516667	-0.013		0.516667	-0.009		0.516667	0.021		0.516667	0.01		0.516667	-0.014
0.518333	0.026		0.518333	0.026		0.518333	0.013		0.518333	-0.004		0.518333	-0.009		0.518333	-0.008		0.518333	0.019		0.518333	0.008		0.518333	-0.014
0.52	0.029		0.52	0.029		0.52	0.017		0.52	-0.001		0.52	-0.007		0.52	-0.006		0.52	0.022		0.52	0.012		0.52	-0.006
0.521667	0.029		0.521667	0.029		0.521667	0.015		0.521667	-0.004		0.521667	-0.005		0.521667	-0.005		0.521667	0.025		0.521667	0.009		0.521667	-0.017
0.523333	0.027		0.523333	0.027		0.523333	0.016		0.523333	-0.004		0.523333	0		0.523333	-0.007		0.523333	0.025		0.523333	0.011		0.523333	-0.016
0.525	0.033		0.525	0.033		0.525	0.013		0.525	-0.001		0.525	0		0.525	0		0.525	0.027		0.525	0.01		0.525	-0.016
0.526667	0.034		0.526667	0.034		0.526667	0.015		0.526667	-0.002		0.526667	0.002		0.526667	-0.001		0.526667	0.026		0.526667	0.015		0.526667	-0.014
0.528333	0.035		0.528333	0.035		0.528333	0.016		0.528333	-0.004		0.528333	0		0.528333	-0.006		0.528333	0.025		0.528333	0.016		0.528333	-0.011
0.53	0.038		0.53	0.038		0.53	0.02		0.53	-0.007		0.53	0.002		0.53	-0.009		0.53	0.025		0.53	0.015		0.53	-0.014
0.531667	0.039		0.531667	0.039		0.531667	0.017		0.531667	-0.003		0.531667	0.001		0.531667	-0.012		0.531667	0.022		0.531667	0.013		0.531667	-0.02
0.533333	0.038		0.533333	0.038		0.533333	0.016		0.533333	-0.006		0.533333	0.001		0.533333	-0.012		0.533333	0.022		0.533333	0.008		0.533333	-0.02
0.535	0.039		0.535	0.039		0.535	0.014		0.535	-0.002		0.535	0		0.535	-0.017		0.535	0.021		0.535	0.012		0.535	-0.024
0.536667	0.032		0.536667	0.032		0.536667	0.017		0.536667	-0.006		0.536667	0		0.536667	-0.019		0.536667	0.016		0.536667	0.008		0.536667	-0.02
0.538333	0.027		0.538333	0.027		0.538333	0.017		0.538333	-0.008		0.538333	-0.002		0.538333	-0.017		0.538333	0.022		0.538333	0.008		0.538333	-0.025
0.54	0.028		0.54	0.028		0.54	0.018		0.54	-0.007		0.54	-0.002		0.54	-0.014		0.54	0.021		0.54	0.003		0.54	-0.023
0.541667	0.025		0.541667	0.025		0.541667	0.016		0.541667	-0.006		0.541667	0		0.541667	-0.024		0.541667	0.016		0.541667	0.006		0.541667	-0.027
0.543333	0.026		0.543333	0.026		0.543333	0.014		0.543333	-0.008		0.543333	0.002		0.543333	-0.019		0.543333	0.017		0.543333	0.005		0.543333	-0.025
0.545	0.026		0.545	0.026		0.545	0.014		0.545	-0.006		0.545	0.003		0.545	-0.018		0.545	0.017		0.545	0.006		0.545	-0.026
0.546667	0.025		0.546667	0.025		0.546667	0.01		0.546667	-0.006		0.546667	0.006		0.546667	-0.021		0.546667	0.02		0.546667	0.005		0.546667	-0.024
0.548333	0.024		0.548333	0.024		0.548333	0.01		0.548333	-0.003		0.548333	0.01		0.548333	-0.018		0.548333	0.019		0.548333	0.007		0.548333	-0.027
0.55	0.023		0.55	0.023		0.55	0.008		0.55	-0.004		0.55	0.013		0.55	-0.019		0.55	0.022		0.55	0.005		0.55	-0.027
0.551667	0.029		0.551667	0.029		0.551667	0.011		0.551667	-0.003		0.551667	0.013		0.551667	-0.019		0.551667	0.019		0.551667	0.006		0.551667	-0.026
0.553333	0.029		0.553333	0.029		0.553333	0.008		0.553333	-0.003		0.553333	0.014		0.553333	-0.018		0.553333	0.022		0.553333	0.006		0.553333	-0.022
0.555	0.026		0.555	0.026		0.555	0.009		0.555	-0.003		0.555	0.014		0.555	-0.018		0.555	0.023		0.555	0.007		0.555	-0.02
0.556667	0.027		0.556667	0.027		0.556667	0.011		0.556667	-0.003		0.556667	0.014		0.556667	-0.015		0.556667	0.021		0.556667	0.005		0.556667	-0.011
0.558333	0.023		0.558333	0.023		0.558333	0.01		0.558333	0.001		0.558333	0.016		0.558333	-0.015		0.558333	0.021		0.558333	0.003		0.558333	-0.016
0.56	0.026		0.56	0.026		0.56	0.012		0.56	0.005		0.56	0.014		0.56	-0.01		0.56	0.02		0.56	0.005		0.56	-0.014
0.561667	0.024		0.561667	0.024		0.561667	0.011		0.561667	0.001		0.561667	0.013		0.561667	-0.01		0.561667	0.018		0.561667	0.005		0.561667	-0.013
0.563333	0.025		0.563333	0.025		0.563333	0.011		0.563333	0		0.563333	0.012		0.563333	-0.007		0.563333	0.019		0.563333	0.004		0.563333	-0.012
0.565	0.019		0.565	0.019		0.565	0.01		0.565	0.001		0.565	0.015		0.565	-0.012		0.565	0.017		0.565	0.003		0.565	-0.018
0.566667	0.024		0.566667	0.024		0.566667	0.008		0.566667	0		0.566667	0.013		0.566667	-0.014		0.566667	0.017		0.566667	0.006		0.566667	-0.023
0.568333	0.022		0.568333	0.022		0.568333	0.008		0.568333	0.002		0.568333	0.017		0.568333	-0.013		0.568333	0.018		0.568333	0.003		0.568333	-0.023
0.57	0.024		0.57	0.024		0.57	0.007		0.57	0		0.57	0.016		0.57	-0.017		0.57	0.018		0.57	0.008		0.57	-0.027
0.571667	0.025		0.571667	0.025		0.571667	0.006		0.571667	0.001		0.571667	0.019		0.571667	-0.019		0.571667	0.018		0.571667	0.004		0.571667	-0.026
0.573333	0.026		0.573333	0.026		0.573333	0.003		0.573333	0.005		0.573333	0.021		0.573333	-0.019		0.573333	0.018		0.573333	0.002		0.573333	-0.027
0.575	0.028		0.575	0.028		0.575	0.001		0.575	0.003		0.575	0.021		0.575	-0.022		0.575	0.021		0.575	0.003		0.575	-0.026
0.576667	0.024		0.576667	0.024		0.576667	0.006		0.576667	0.006		0.576667	0.02		0.576667	-0.02		0.576667	0.019		0.576667	0.007		0.576667	-0.026
0.578333	0.03		0.578333	0.03		0.578333	0.003		0.578333	0.006		0.578333	0.019		0.578333	-0.019		0.578333	0.02		0.578333	0.006		0.578333	-0.03
0.58	0.028		0.58	0.028		0.58	0.003		0.58	0.001		0.58	0.018		0.58	-0.02		0.58	0.022		0.58	0.004		0.58	-0.031
0.581667	0.031		0.581667	0.031		0.581667	0.004		0.581667	0		0.581667	0.017		0.581667	-0.019		0.581667	0.022		0.581667	0.005		0.581667	-0.028
0.583333	0.026		0.583333	0.026		0.583333	0.004		0.583333	0		0.583333	0.02		0.583333	-0.019		0.583333	0.023		0.583333	0.004		0.583333	-0.026
0.585	0.025		0.585	0.025		0.585	0.002		0.585	-0.002		0.585	0.018		0.585	-0.015		0.585	0.027		0.585	0.003		0.585	-0.029
0.586667	0.031		0.586667	0.031		0.586667	0.003		0.586667	-0.006		0.586667	0.018		0.586667	-0.019		0.586667	0.025		0.586667	0.002		0.586667	-0.027
0.588333	0.025		0.588333	0.025		0.588333	0		0.588333	-0.008		0.588333	0.021		0.588333	-0.021		0.588333	0.025		0.588333	0.005		0.588333	-0.028
0.59	0.028		0.59	0.028		0.59	0		0.59	-0.007		0.59	0.022		0.59	-0.02		0.59	0.026		0.59	0.005		0.59	-0.027
0.591667	0.024		0.591667	0.024		0.591667	-0.001		0.591667	-0.008		0.591667	0.02		0.591667	-0.02		0.591667	0.03		0.591667	0.007		0.591667	-0.024
0.593333	0.026		0.593333	0.026		0.593333	0.003		0.593333	-0.009		0.593333	0.022		0.593333	-0.023		0.593333	0.023		0.593333	0.008		0.593333	-0.03
0.595	0.026		0.595	0.026		0.595	0.002		0.595	-0.008		0.595	0.021		0.595	-0.023		0.595	0.024		0.595	0.011		0.595	-0.024
0.596667	0.023		0.596667	0.023		0.596667	0.005		0.596667	-0.011		0.596667	0.022		0.596667	-0.028		0.596667	0.023		0.596667	0.014		0.596667	-0.025
0.598333	0.023		0.598333	0.023		0.598333	0.002		0.598333	-0.011		0.598333	0.024		0.598333	-0.025		0.598333	0.023		0.598333	0.014		0.598333	-0.021
0.6	0.02		0.6	0.02		0.6	0.003		0.6	-0.016		0.6	0.024		0.6	-0.027		0.6	0.024		0.6	0.015		0.6	-0.023
0.601667	0.022		0.601667	0.022		0.601667	0.003		0.601667	-0.02		0.601667	0.021		0.601667	-0.028		0.601667	0.024		0.601667	0.014		0.601667	-0.024
0.603333	0.02		0.603333	0.02		0.603333	0.003		0.603333	-0.025		0.603333	0.018		0.603333	-0.031		0.603333	0.024		0.603333	0.016		0.603333	-0.026
0.605	0.022		0.605	0.022		0.605	0.003		0.605	-0.026		0.605	0.02		0.605	-0.028		0.605	0.023		0.605	0.015		0.605	-0.023
0.606667	0.02		0.606667	0.02		0.606667	0.002		0.606667	-0.025		0.606667	0.021		0.606667	-0.026		0.606667	0.021		0.606667	0.017		0.606667	-0.024
0.608333	0.017		0.608333	0.017		0.608333	0.002		0.608333	-0.024		0.608333	0.019		0.608333	-0.029		0.608333	0.022		0.608333	0.016		0.608333	-0.022
0.61	0.018		0.61	0.018		0.61	0.003		0.61	-0.023		0.61	0.02		0.61	-0.026		0.61	0.02		0.61	0.014		0.61	-0.028
0.611667	0.013		0.611667	0.013		0.611667	0.002		0.611667	-0.023		0.611667	0.02		0.611667	-0.026		0.611667	0.018		0.611667	0.012		0.611667	-0.025
0.613333	0.011		0.613333	0.011		0.613333	0.001		0.613333	-0.022		0.613333	0.018		0.613333	-0.023		0.613333	0.019		0.613333	0.015		0.613333	-0.023
0.615	0.009		0.615	0.009		0.615	0.002		0.615	-0.022		0.615	0.016		0.615	-0.016		0.615	0.022		0.615	0.015		0.615	-0.023
0.616667	0.014		0.616667	0.014		0.616667	0.001		0.616667	-0.02		0.616667	0.018		0.616667	-0.013		0.616667	0.02		0.616667	0.013		0.616667	-0.024
0.618333	0.014		0.618333	0.014		0.618333	0.003		0.618333	-0.02		0.618333	0.02		0.618333	-0.015		0.618333	0.024		0.618333	0.018		0.618333	-0.025
0.62	0.018		0.62	0.018		0.62	0.003		0.62	-0.018		0.62	0.02		0.62	-0.014		0.62	0.025		0.62	0.017		0.62	-0.022
0.621667	0.024		0.621667	0.024		0.621667	0.003		0.621667	-0.018		0.621667	0.018		0.621667	-0.016		0.621667	0.024		0.621667	0.015		0.621667	-0.023
0.623333	0.022		0.623333	0.022		0.623333	0.005		0.623333	-0.018		0.623333	0.02		0.623333	-0.013		0.623333	0.027		0.623333	0.015		0.623333	-0.023
0.625	0.021		0.625	0.021		0.625	0.004		0.625	-0.02		0.625	0.018		0.625	-0.015		0.625	0.024		0.625	0.017		0.625	-0.022
0.626667	0.028		0.626667	0.028		0.626667	0.005		0.626667	-0.017		0.626667	0.014		0.626667	-0.017		0.626667	0.023		0.626667	0.014		0.626667	-0.024
0.628333	0.02		0.628333	0.02		0.628333	0.006		0.628333	-0.017		0.628333	0.014		0.628333	-0.028		0.628333	0.023		0.628333	0.017		0.628333	-0.025
0.63	0.019		0.63	0.019		0.63	0.005		0.63	-0.015		0.63	0.013		0.63	-0.029		0.63	0.024		0.63	0.016		0.63	-0.027
0.631667	0.02		0.631667	0.02		0.631667	0.006		0.631667	-0.014		0.631667	0.013		0.631667	-0.036		0.631667	0.02		0.631667	0.015		0.631667	-0.023
0.633333	0.023		0.633333	0.023		0.633333	0.008		0.633333	-0.014		0.633333	0.013		0.633333	-0.033		0.633333	0.023		0.633333	0.013		0.633333	-0.019
0.635	0.025		0.635	0.025		0.635	0.008		0.635	-0.015		0.635	0.013		0.635	-0.032		0.635	0.023		0.635	0.013		0.635	-0.015
0.636667	0.021		0.636667	0.021		0.636667	0.008		0.636667	-0.014		0.636667	0.015		0.636667	-0.03		0.636667	0.023		0.636667	0.011		0.636667	-0.015
0.638333	0.018		0.638333	0.018		0.638333	0.007		0.638333	-0.015		0.638333	0.013		0.638333	-0.029		0.638333	0.021		0.638333	0.011		0.638333	-0.012
0.64	0.018		0.64	0.018		0.64	0.006		0.64	-0.011		0.64	0.014		0.64	-0.027		0.64	0.023		0.64	0.014		0.64	-0.015
0.641667	0.022		0.641667	0.022		0.641667	0.008		0.641667	-0.011		0.641667	0.016		0.641667	-0.025		0.641667	0.023		0.641667	0.012		0.641667	-0.016
0.643333	0.018		0.643333	0.018		0.643333	0.008		0.643333	-0.016		0.643333	0.015		0.643333	-0.026		0.643333	0.022		0.643333	0.012		0.643333	-0.016
0.645	0.021		0.645	0.021		0.645	0.007		0.645	-0.017		0.645	0.014		0.645	-0.025		0.645	0.023		0.645	0.009		0.645	-0.017
0.646667	0.022		0.646667	0.022		0.646667	0.007		0.646667	-0.013		0.646667	0.014		0.646667	-0.027		0.646667	0.022		0.646667	0.012		0.646667	-0.014
0.648333	0.019		0.648333	0.019		0.648333	0.007		0.648333	-0.013		0.648333	0.014		0.648333	-0.024		0.648333	0.025		0.648333	0.013		0.648333	-0.012
0.65	0.02		0.65	0.02		0.65	0.01		0.65	-0.014		0.65	0.016		0.65	-0.019		0.65	0.021		0.65	0.013		0.65	-0.015
0.651667	0.02		0.651667	0.02		0.651667	0.013		0.651667	-0.014		0.651667	0.016		0.651667	-0.018		0.651667	0.021		0.651667	0.013		0.651667	-0.015
0.653333	0.017		0.653333	0.017		0.653333	0.011		0.653333	-0.011		0.653333	0.018		0.653333	-0.016		0.653333	0.021		0.653333	0.013		0.653333	-0.007
0.655	0.018		0.655	0.018		0.655	0.014		0.655	-0.012		0.655	0.019		0.655	-0.018		0.655	0.021		0.655	0.009		0.655	-0.005
0.656667	0.018		0.656667	0.018		0.656667	0.014		0.656667	-0.016		0.656667	0.016		0.656667	-0.016		0.656667	0.022		0.656667	0.008		0.656667	-0.008
0.658333	0.018		0.658333	0.018		0.658333	0.013		0.658333	-0.014		0.658333	0.017		0.658333	-0.018		0.658333	0.022		0.658333	0.006		0.658333	-0.007
0.66	0.018		0.66	0.018		0.66	0.014		0.66	-0.013		0.66	0.019		0.66	-0.014		0.66	0.022		0.66	0.004		0.66	-0.005
0.661667	0.017		0.661667	0.017		0.661667	0.009		0.661667	-0.014		0.661667	0.019		0.661667	-0.012		0.661667	0.022		0.661667	-0.002		0.661667	-0.008
0.663333	0.009		0.663333	0.009		0.663333	0.012		0.663333	-0.009		0.663333	0.019		0.663333	-0.014		0.663333	0.023		0.663333	-0.003		0.663333	-0.005
0.665	0.013		0.665	0.013		0.665	0.01		0.665	-0.007		0.665	0.013		0.665	-0.014		0.665	0.02		0.665	-0.014		0.665	-0.006
0.666667	0.011		0.666667	0.011		0.666667	0.008		0.666667	-0.007		0.666667	0.014		0.666667	-0.013		0.666667	0.023		0.666667	-0.018		0.666667	-0.012
0.668333	0.011		0.668333	0.011		0.668333	0.012		0.668333	-0.003		0.668333	0.016		0.668333	-0.016		0.668333	0.023		0.668333	-0.022		0.668333	-0.007
0.67	0.01		0.67	0.01		0.67	0.01		0.67	-0.001		0.67	0.015		0.67	-0.016		0.67	0.02		0.67	-0.021		0.67	-0.006
0.671667	0.014		0.671667	0.014		0.671667	0.007		0.671667	-0.002		0.671667	0.012		0.671667	-0.011		0.671667	0.02		0.671667	-0.018		0.671667	-0.003
0.673333	0.01		0.673333	0.01		0.673333	0.005		0.673333	-0.001		0.673333	0.015		0.673333	-0.009		0.673333	0.02		0.673333	-0.023		0.673333	-0.007
0.675	0.013		0.675	0.013		0.675	0.004		0.675	-0.004		0.675	0.014		0.675	-0.008		0.675	0.019		0.675	-0.022		0.675	-0.006
0.676667	0.008		0.676667	0.008		0.676667	0.003		0.676667	-0.004		0.676667	0.016		0.676667	-0.007		0.676667	0.019		0.676667	-0.023		0.676667	-0.002
0.678333	0.009		0.678333	0.009		0.678333	0.005		0.678333	-0.005		0.678333	0.013		0.678333	-0.002		0.678333	0.02		0.678333	-0.02		0.678333	-0.004
0.68	0.013		0.68	0.013		0.68	0.005		0.68	-0.002		0.68	0.008		0.68	-0.002		0.68	0.02		0.68	-0.018		0.68	-0.002
0.681667	0.008		0.681667	0.008		0.681667	0.007		0.681667	-0.001		0.681667	0.01		0.681667	-0.001		0.681667	0.022		0.681667	-0.019		0.681667	-0.005
0.683333	0.01		0.683333	0.01		0.683333	0.005		0.683333	0.001		0.683333	0.01		0.683333	-0.001		0.683333	0.02		0.683333	-0.02		0.683333	-0.003
0.685	0.012		0.685	0.012		0.685	0.007		0.685	0.004		0.685	0.008		0.685	0.001		0.685	0.021		0.685	-0.019		0.685	-0.004
0.686667	0.012		0.686667	0.012		0.686667	0.007		0.686667	0.004		0.686667	0.007		0.686667	-0.001		0.686667	0.02		0.686667	-0.021		0.686667	-0.004
0.688333	0.009		0.688333	0.009		0.688333	0.007		0.688333	0.001		0.688333	0.008		0.688333	0.001		0.688333	0.02		0.688333	-0.018		0.688333	-0.003
0.69	0.012		0.69	0.012		0.69	0.011		0.69	-0.001		0.69	0.006		0.69	0.002		0.69	0.021		0.69	-0.016		0.69	-0.003
0.691667	0.015		0.691667	0.015		0.691667	0.009		0.691667	-0.004		0.691667	0.004		0.691667	0.002		0.691667	0.022		0.691667	-0.014		0.691667	-0.003
0.693333	0.014		0.693333	0.014		0.693333	0.006		0.693333	-0.003		0.693333	0.007		0.693333	0		0.693333	0.02		0.693333	-0.019		0.693333	0.001
0.695	0.015		0.695	0.015		0.695	0.006		0.695	-0.006		0.695	0.005		0.695	0		0.695	0.019		0.695	-0.016		0.695	0.003
0.696667	0.013		0.696667	0.013		0.696667	0.008		0.696667	-0.004		0.696667	0.002		0.696667	0		0.696667	0.017		0.696667	-0.015		0.696667	0.003
0.698333	0.01		0.698333	0.01		0.698333	0.009		0.698333	-0.007		0.698333	0.005		0.698333	0		0.698333	0.02		0.698333	-0.017		0.698333	0.001
0.7	0.005		0.7	0.005		0.7	0.007		0.7	-0.008		0.7	0.004		0.7	-0.001		0.7	0.019		0.7	-0.015		0.7	0.001
0.701667	0.01		0.701667	0.01		0.701667	0.008		0.701667	-0.011		0.701667	0.005		0.701667	-0.003		0.701667	0.02		0.701667	-0.015		0.701667	0.003
0.703333	0.014		0.703333	0.014		0.703333	0.01		0.703333	-0.012		0.703333	0.008		0.703333	0		0.703333	0.02		0.703333	-0.017		0.703333	0
0.705	0.014		0.705	0.014		0.705	0.006		0.705	-0.011		0.705	0.008		0.705	-0.001		0.705	0.018		0.705	-0.019		0.705	0.002
0.706667	0.015		0.706667	0.015		0.706667	0.006		0.706667	-0.012		0.706667	0.008		0.706667	0		0.706667	0.021		0.706667	-0.018		0.706667	0.009
0.708333	0.012		0.708333	0.012		0.708333	0.007		0.708333	-0.012		0.708333	0.01		0.708333	0		0.708333	0.02		0.708333	-0.017		0.708333	0.008
0.71	0.013		0.71	0.013		0.71	0.008		0.71	-0.008		0.71	0.013		0.71	0.002		0.71	0.02		0.71	-0.02		0.71	0.013
0.711667	0.013		0.711667	0.013		0.711667	0.009		0.711667	-0.012		0.711667	0.013		0.711667	0.009		0.711667	0.02		0.711667	-0.023		0.711667	0.01
0.713333	0.013		0.713333	0.013		0.713333	0.006		0.713333	-0.01		0.713333	0.015		0.713333	0.009		0.713333	0.022		0.713333	-0.019		0.713333	0.01
0.715	0.014		0.715	0.014		0.715	0.005		0.715	-0.012		0.715	0.016		0.715	0.016		0.715	0.023		0.715	-0.017		0.715	0.007
0.716667	0.013		0.716667	0.013		0.716667	0.006		0.716667	-0.011		0.716667	0.017		0.716667	0.017		0.716667	0.022		0.716667	-0.018		0.716667	0.008
0.718333	0.015		0.718333	0.015		0.718333	0.008		0.718333	-0.011		0.718333	0.017		0.718333	0.016		0.718333	0.02		0.718333	-0.016		0.718333	0.008
0.72	0.012		0.72	0.012		0.72	0.008		0.72	-0.012		0.72	0.018		0.72	0.014		0.72	0.023		0.72	-0.014		0.72	0.001
0.721667	0.011		0.721667	0.011		0.721667	0.008		0.721667	-0.009		0.721667	0.017		0.721667	0.017		0.721667	0.025		0.721667	-0.006		0.721667	0.009
0.723333	0.014		0.723333	0.014		0.723333	0.008		0.723333	-0.011		0.723333	0.019		0.723333	0.017		0.723333	0.023		0.723333	-0.004		0.723333	0.008
0.725	0.015		0.725	0.015		0.725	0.006		0.725	-0.012		0.725	0.016		0.725	0.011		0.725	0.023		0.725	0		0.725	0.006
0.726667	0.013		0.726667	0.013		0.726667	0.007		0.726667	-0.011		0.726667	0.02		0.726667	0.007		0.726667	0.023		0.726667	-0.002		0.726667	0.003
0.728333	0.014		0.728333	0.014		0.728333	0.008		0.728333	-0.012		0.728333	0.017		0.728333	0.006		0.728333	0.024		0.728333	-0.001		0.728333	0.003
0.73	0.015		0.73	0.015		0.73	0.007		0.73	-0.013		0.73	0.018		0.73	0.006		0.73	0.024		0.73	-0.003		0.73	0.006
0.731667	0.015		0.731667	0.015		0.731667	0.008		0.731667	-0.012		0.731667	0.018		0.731667	0.009		0.731667	0.023		0.731667	-0.001		0.731667	0.003
0.733333	0.014		0.733333	0.014		0.733333	0.007		0.733333	-0.016		0.733333	0.018		0.733333	0.004		0.733333	0.022		0.733333	-0.001		0.733333	0.003
0.735	0.015		0.735	0.015		0.735	0.005		0.735	-0.013		0.735	0.018		0.735	0.005		0.735	0.023		0.735	0		0.735	0.003
0.736667	0.011		0.736667	0.011		0.736667	0.005		0.736667	-0.014		0.736667	0.016		0.736667	0.003		0.736667	0.02		0.736667	-0.001		0.736667	0.003
0.738333	0.018		0.738333	0.018		0.738333	0.005		0.738333	-0.009		0.738333	0.013		0.738333	0.001		0.738333	0.023		0.738333	0		0.738333	0.003
0.74	0.016		0.74	0.016		0.74	0.007		0.74	-0.014		0.74	0.015		0.74	0		0.74	0.023		0.74	-0.001		0.74	0.005
0.741667	0.02		0.741667	0.02		0.741667	0.008		0.741667	-0.016		0.741667	0.016		0.741667	-0.001		0.741667	0.022		0.741667	0.001		0.741667	0
0.743333	0.015		0.743333	0.015		0.743333	0.007		0.743333	-0.021		0.743333	0.011		0.743333	-0.001		0.743333	0.024		0.743333	0.003		0.743333	0.008
0.745	0.017		0.745	0.017		0.745	0.008		0.745	-0.025		0.745	0.01		0.745	-0.008		0.745	0.023		0.745	0.007		0.745	0.001
0.746667	0.016		0.746667	0.016		0.746667	0.005		0.746667	-0.029		0.746667	0.01		0.746667	-0.01		0.746667	0.022		0.746667	0.011		0.746667	0.001
0.748333	0.018		0.748333	0.018		0.748333	0.005		0.748333	-0.033		0.748333	0.009		0.748333	-0.013		0.748333	0.021		0.748333	0.016		0.748333	0
0.75	0.019		0.75	0.019		0.75	0.004		0.75	-0.033		0.75	0.004		0.75	-0.018		0.75	0.025		0.75	0.018		0.75	0
0.751667	0.023		0.751667	0.023		0.751667	0.005		0.751667	-0.031		0.751667	0.008		0.751667	-0.013		0.751667	0.025		0.751667	0.023		0.751667	0
0.753333	0.022		0.753333	0.022		0.753333	0.006		0.753333	-0.032		0.753333	0.004		0.753333	-0.014		0.753333	0.024		0.753333	0.023		0.753333	0
0.755	0.02		0.755	0.02		0.755	0.007		0.755	-0.032		0.755	0.002		0.755	-0.013		0.755	0.024		0.755	0.021		0.755	0.002
0.756667	0.019		0.756667	0.019		0.756667	0.008		0.756667	-0.034		0.756667	0.005		0.756667	-0.015		0.756667	0.023		0.756667	0.021		0.756667	-0.004
0.758333	0.023		0.758333	0.023		0.758333	0.009		0.758333	-0.033		0.758333	0.003		0.758333	-0.015		0.758333	0.021		0.758333	0.02		0.758333	-0.002
0.76	0.024		0.76	0.024		0.76	0.01		0.76	-0.033		0.76	0.004		0.76	-0.011		0.76	0.02		0.76	0.023		0.76	-0.001
0.761667	0.02		0.761667	0.02		0.761667	0.013		0.761667	-0.034		0.761667	0.006		0.761667	-0.013		0.761667	0.018		0.761667	0.023		0.761667	-0.004
0.763333	0.025		0.763333	0.025		0.763333	0.014		0.763333	-0.034		0.763333	0.01		0.763333	-0.012		0.763333	0.016		0.763333	0.022		0.763333	0.001
0.765	0.031		0.765	0.031		0.765	0.014		0.765	-0.032		0.765	0.01		0.765	-0.012		0.765	0.016		0.765	0.022		0.765	0
0.766667	0.026		0.766667	0.026		0.766667	0.016		0.766667	-0.032		0.766667	0.015		0.766667	-0.012		0.766667	0.017		0.766667	0.02		0.766667	-0.004
0.768333	0.026		0.768333	0.026		0.768333	0.016		0.768333	-0.03		0.768333	0.012		0.768333	-0.017		0.768333	0.015		0.768333	0.02		0.768333	-0.004
0.77	0.023		0.77	0.023		0.77	0.012		0.77	-0.025		0.77	0.015		0.77	-0.015		0.77	0.018		0.77	0.018		0.77	-0.003
0.771667	0.025		0.771667	0.025		0.771667	0.013		0.771667	-0.027		0.771667	0.018		0.771667	-0.021		0.771667	0.012		0.771667	0.02		0.771667	-0.002
0.773333	0.027		0.773333	0.027		0.773333	0.015		0.773333	-0.023		0.773333	0.019		0.773333	-0.02		0.773333	0.019		0.773333	0.02		0.773333	-0.005
0.775	0.026		0.775	0.026		0.775	0.014		0.775	-0.022		0.775	0.02		0.775	-0.017		0.775	0.02		0.775	0.019		0.775	-0.004
0.776667	0.028		0.776667	0.028		0.776667	0.011		0.776667	-0.015		0.776667	0.021		0.776667	-0.018		0.776667	0.017		0.776667	0.016		0.776667	0.002
0.778333	0.027		0.778333	0.027		0.778333	0.011		0.778333	-0.016		0.778333	0.02		0.778333	-0.015		0.778333	0.018		0.778333	0.016		0.778333	0.003
0.78	0.024		0.78	0.024		0.78	0.011		0.78	-0.017		0.78	0.023		0.78	-0.02		0.78	0.017		0.78	0.013		0.78	0.007
0.781667	0.024		0.781667	0.024		0.781667	0.008		0.781667	-0.011		0.781667	0.023		0.781667	-0.017		0.781667	0.021		0.781667	0.008		0.781667	-0.001
0.783333	0.03		0.783333	0.03		0.783333	0.012		0.783333	-0.013		0.783333	0.024		0.783333	-0.016		0.783333	0.019		0.783333	0.005		0.783333	0.002
0.785	0.027		0.785	0.027		0.785	0.01		0.785	-0.009		0.785	0.023		0.785	-0.011		0.785	0.019		0.785	0.008		0.785	0
0.786667	0.028		0.786667	0.028		0.786667	0.01		0.786667	-0.01		0.786667	0.022		0.786667	-0.018		0.786667	0.02		0.786667	0.007		0.786667	-0.002
0.788333	0.028		0.788333	0.028		0.788333	0.011		0.788333	-0.008		0.788333	0.024		0.788333	-0.017		0.788333	0.016		0.788333	0.007		0.788333	-0.002
0.79	0.026		0.79	0.026		0.79	0.009		0.79	-0.009		0.79	0.022		0.79	-0.014		0.79	0.016		0.79	0.01		0.79	-0.002
0.791667	0.027		0.791667	0.027		0.791667	0.01		0.791667	-0.01		0.791667	0.02		0.791667	-0.014		0.791667	0.014		0.791667	0.013		0.791667	-0.001
0.793333	0.026		0.793333	0.026		0.793333	0.009		0.793333	-0.011		0.793333	0.021		0.793333	-0.018		0.793333	0.013		0.793333	0.012		0.793333	0
0.795	0.031		0.795	0.031		0.795	0.01		0.795	-0.01		0.795	0.019		0.795	-0.012		0.795	0.014		0.795	0.014		0.795	-0.01
0.796667	0.03		0.796667	0.03		0.796667	0.008		0.796667	-0.013		0.796667	0.016		0.796667	-0.013		0.796667	0.011		0.796667	0.012		0.796667	-0.004
0.798333	0.028		0.798333	0.028		0.798333	0.007		0.798333	-0.014		0.798333	0.018		0.798333	-0.012		0.798333	0.015		0.798333	0.012		0.798333	-0.006
0.8	0.03		0.8	0.03		0.8	0.008		0.8	-0.011		0.8	0.014		0.8	-0.01		0.8	0.01		0.8	0.008		0.8	-0.007
0.801667	0.028		0.801667	0.028		0.801667	0.007		0.801667	-0.016		0.801667	0.015		0.801667	-0.011		0.801667	0.011		0.801667	0.007		0.801667	-0.007
0.803333	0.033		0.803333	0.033		0.803333	0.005		0.803333	-0.013		0.803333	0.015		0.803333	-0.01		0.803333	0.011		0.803333	0.008		0.803333	-0.005
0.805	0.032		0.805	0.032		0.805	0.007		0.805	-0.013		0.805	0.013		0.805	-0.012		0.805	0.013		0.805	0.008		0.805	-0.004
0.806667	0.028		0.806667	0.028		0.806667	0.008		0.806667	-0.015		0.806667	0.013		0.806667	-0.01		0.806667	0.015		0.806667	0.006		0.806667	0
0.808333	0.029		0.808333	0.029		0.808333	0.006		0.808333	-0.015		0.808333	0.012		0.808333	-0.012		0.808333	0.014		0.808333	0.008		0.808333	-0.001
0.81	0.03		0.81	0.03		0.81	0.006		0.81	-0.013		0.81	0.01		0.81	-0.01		0.81	0.012		0.81	0.009		0.81	0.002
0.811667	0.027		0.811667	0.027		0.811667	0.005		0.811667	-0.011		0.811667	0.013		0.811667	-0.01		0.811667	0.016		0.811667	0.006		0.811667	0
0.813333	0.023		0.813333	0.023		0.813333	0.003		0.813333	-0.009		0.813333	0.01		0.813333	-0.009		0.813333	0.014		0.813333	0.007		0.813333	0.001
0.815	0.023		0.815	0.023		0.815	0		0.815	-0.01		0.815	0.015		0.815	-0.01		0.815	0.01		0.815	0.005		0.815	0.003
0.816667	0.018		0.816667	0.018		0.816667	0.002		0.816667	-0.011		0.816667	0.009		0.816667	-0.005		0.816667	0.01		0.816667	0.008		0.816667	0
0.818333	0.017		0.818333	0.017		0.818333	0.003		0.818333	-0.011		0.818333	0.009		0.818333	-0.003		0.818333	0.01		0.818333	0.008		0.818333	0.003
0.82	0.01		0.82	0.01		0.82	0.001		0.82	-0.007		0.82	0.004		0.82	-0.005		0.82	0.012		0.82	0.005		0.82	0.003
0.821667	0.01		0.821667	0.01		0.821667	0.002		0.821667	-0.012		0.821667	0.006		0.821667	0		0.821667	0.009		0.821667	0.002		0.821667	0.003
0.823333	0.014		0.823333	0.014		0.823333	0.003		0.823333	-0.008		0.823333	0.007		0.823333	-0.001		0.823333	0.009		0.823333	0.008		0.823333	-0.001
0.825	0.006		0.825	0.006		0.825	0.003		0.825	-0.002		0.825	0.01		0.825	0		0.825	0.008		0.825	0.005		0.825	-0.008
0.826667	0.006		0.826667	0.006		0.826667	0		0.826667	0		0.826667	0.007		0.826667	0.005		0.826667	0.006		0.826667	0.005		0.826667	-0.004
0.828333	0.008		0.828333	0.008		0.828333	0.003		0.828333	0.003		0.828333	0.01		0.828333	0.003		0.828333	0.003		0.828333	0.005		0.828333	-0.003
0.83	0.011		0.83	0.011		0.83	0.003		0.83	0.008		0.83	0.01		0.83	0.002		0.83	0.006		0.83	0.007		0.83	-0.005
0.831667	0.01		0.831667	0.01		0.831667	0.003		0.831667	0.009		0.831667	0.011		0.831667	0.009		0.831667	0.007		0.831667	0.007		0.831667	-0.003
0.833333	0.009		0.833333	0.009		0.833333	0.005		0.833333	0.01		0.833333	0.011		0.833333	0.011		0.833333	0.009		0.833333	0.012		0.833333	-0.002
0.835	0.012		0.835	0.012		0.835	0.006		0.835	0.009		0.835	0.01		0.835	0.012		0.835	0.005		0.835	0.013		0.835	-0.002
0.836667	0.008		0.836667	0.008		0.836667	0.005		0.836667	0.009		0.836667	0.007		0.836667	0.011		0.836667	0.007		0.836667	0.01		0.836667	0
0.838333	0.009		0.838333	0.009		0.838333	0.005		0.838333	0.007		0.838333	0.007		0.838333	0.011		0.838333	0.008		0.838333	0.008		0.838333	0
0.84	0.009		0.84	0.009		0.84	0.006		0.84	0.011		0.84	0.005		0.84	0.006		0.84	0.009		0.84	0.004		0.84	0
0.841667	0.004		0.841667	0.004		0.841667	0.005		0.841667	0.01		0.841667	0.003		0.841667	0.007		0.841667	0.008		0.841667	0.006		0.841667	-0.001
0.843333	0.007		0.843333	0.007		0.843333	0.005		0.843333	0.011		0.843333	0.004		0.843333	0.003		0.843333	0.01		0.843333	0.008		0.843333	0
0.845	0.001		0.845	0.001		0.845	0.004		0.845	0.014		0.845	0.002		0.845	0.005		0.845	0.012		0.845	0.007		0.845	0.002
0.846667	0.003		0.846667	0.003		0.846667	0.005		0.846667	0.013		0.846667	0.005		0.846667	0.003		0.846667	0.015		0.846667	0.012		0.846667	-0.001
0.848333	0		0.848333	0		0.848333	0.003		0.848333	0.015		0.848333	0.003		0.848333	0		0.848333	0.015		0.848333	0.012		0.848333	0.001
0.85	0		0.85	0		0.85	0		0.85	0.015		0.85	0.005		0.85	0		0.85	0.012		0.85	0.01		0.85	0
0.851667	-0.002		0.851667	-0.002		0.851667	0.001		0.851667	0.014		0.851667	0.002		0.851667	0		0.851667	0.013		0.851667	0.011		0.851667	0.001
0.853333	0		0.853333	0		0.853333	0		0.853333	0.016		0.853333	0.003		0.853333	0		0.853333	0.013		0.853333	0.008		0.853333	-0.012
0.855	0		0.855	0		0.855	0		0.855	0.014		0.855	0.004		0.855	0		0.855	0.012		0.855	0.006		0.855	-0.005
0.856667	0.002		0.856667	0.002		0.856667	0.001		0.856667	0.014		0.856667	0.003		0.856667	0.002		0.856667	0.011		0.856667	0.006		0.856667	-0.005
0.858333	0		0.858333	0		0.858333	0		0.858333	0.014		0.858333	0.003		0.858333	0.002		0.858333	0.011		0.858333	0.009		0.858333	-0.003
0.86	0		0.86	0		0.86	0		0.86	0.012		0.86	0.008		0.86	0.009		0.86	0.008		0.86	0.007		0.86	-0.006
0.861667	0.003		0.861667	0.003		0.861667	0.004		0.861667	0.015		0.861667	0.006		0.861667	0		0.861667	0.009		0.861667	0.008		0.861667	-0.005
0.863333	0		0.863333	0		0.863333	0.002		0.863333	0.01		0.863333	0.006		0.863333	0		0.863333	0.009		0.863333	0.008		0.863333	-0.007
0.865	0.002		0.865	0.002		0.865	0.002		0.865	0.013		0.865	0.008		0.865	0		0.865	0.009		0.865	0.013		0.865	-0.01
0.866667	0.001		0.866667	0.001		0.866667	0.002		0.866667	0.011		0.866667	0.003		0.866667	0		0.866667	0.009		0.866667	0.015		0.866667	-0.007
0.868333	0		0.868333	0		0.868333	0.003		0.868333	0.01		0.868333	0.004		0.868333	0		0.868333	0.009		0.868333	0.016		0.868333	-0.006
0.87	0		0.87	0		0.87	0.004		0.87	0.008		0.87	0.002		0.87	0		0.87	0.009		0.87	0.013		0.87	-0.002
0.871667	0.004		0.871667	0.004		0.871667	0.003		0.871667	0.009		0.871667	0.004		0.871667	0		0.871667	0.008		0.871667	0.014		0.871667	-0.006
0.873333	0		0.873333	0		0.873333	0.007		0.873333	0.007		0.873333	0.004		0.873333	0		0.873333	0.008		0.873333	0.011		0.873333	-0.005
0.875	0.001		0.875	0.001		0.875	0.008		0.875	0.004		0.875	0.002		0.875	0		0.875	0.01		0.875	0.011		0.875	-0.01
0.876667	0		0.876667	0		0.876667	0.009		0.876667	0.004		0.876667	0.002		0.876667	0		0.876667	0.011		0.876667	0.01		0.876667	-0.004
0.878333	0.002		0.878333	0.002		0.878333	0.008		0.878333	-0.002		0.878333	0.005		0.878333	0		0.878333	0.009		0.878333	0.009		0.878333	-0.005
0.88	0.002		0.88	0.002		0.88	0.01		0.88	-0.002		0.88	0.005		0.88	0.003		0.88	0.009		0.88	0.01		0.88	-0.007
0.881667	0		0.881667	0		0.881667	0.013		0.881667	-0.006		0.881667	0.005		0.881667	0.003		0.881667	0.012		0.881667	0.01		0.881667	-0.008
0.883333	-0.001		0.883333	-0.001		0.883333	0.011		0.883333	-0.004		0.883333	0.006		0.883333	0.002		0.883333	0.01		0.883333	0.011		0.883333	-0.005
0.885	-0.002		0.885	-0.002		0.885	0.011		0.885	-0.005		0.885	0.009		0.885	0.003		0.885	0.009		0.885	0.013		0.885	-0.007
0.886667	-0.002		0.886667	-0.002		0.886667	0.015		0.886667	-0.004		0.886667	0.009		0.886667	0.005		0.886667	0.008		0.886667	0.01		0.886667	-0.004
0.888333	0		0.888333	0		0.888333	0.011		0.888333	-0.004		0.888333	0.007		0.888333	0.003		0.888333	0.009		0.888333	0.014		0.888333	-0.006
0.89	-0.006		0.89	-0.006		0.89	0.014		0.89	-0.003		0.89	0.005		0.89	0.003		0.89	0.008		0.89	0.014		0.89	-0.013
0.891667	-0.006		0.891667	-0.006		0.891667	0.011		0.891667	-0.006		0.891667	0.003		0.891667	0.004		0.891667	0.009		0.891667	0.013		0.891667	-0.006
0.893333	-0.007		0.893333	-0.007		0.893333	0.015		0.893333	-0.007		0.893333	0.004		0.893333	0.003		0.893333	0.009		0.893333	0.015		0.893333	-0.008
0.895	-0.005		0.895	-0.005		0.895	0.014		0.895	-0.007		0.895	0.003		0.895	0		0.895	0.01		0.895	0.012		0.895	-0.01
0.896667	-0.002		0.896667	-0.002		0.896667	0.014		0.896667	-0.005		0.896667	0.003		0.896667	0.009		0.896667	0.011		0.896667	0.015		0.896667	-0.006
0.898333	-0.003		0.898333	-0.003		0.898333	0.016		0.898333	-0.006		0.898333	0		0.898333	0.001		0.898333	0.012		0.898333	0.01		0.898333	-0.006
0.9	-0.001		0.9	-0.001		0.9	0.014		0.9	-0.007		0.9	0		0.9	0.001		0.9	0.013		0.9	0.008		0.9	-0.009
0.901667	0.007		0.901667	0.007		0.901667	0.017		0.901667	-0.008		0.901667	0.002		0.901667	0		0.901667	0.012		0.901667	0.007		0.901667	-0.007
0.903333	0.009		0.903333	0.009		0.903333	0.013		0.903333	-0.008		0.903333	0.007		0.903333	0		0.903333	0.015		0.903333	0.007		0.903333	-0.005
0.905	0.009		0.905	0.009		0.905	0.015		0.905	-0.006		0.905	0.007		0.905	0		0.905	0.018		0.905	0.008		0.905	-0.003
0.906667	0.013		0.906667	0.013		0.906667	0.013		0.906667	-0.008		0.906667	0.011		0.906667	-0.003		0.906667	0.015		0.906667	0.01		0.906667	-0.005
0.908333	0.019		0.908333	0.019		0.908333	0.014		0.908333	-0.007		0.908333	0.009		0.908333	-0.004		0.908333	0.018		0.908333	0.008		0.908333	-0.005
0.91	0.017		0.91	0.017		0.91	0.015		0.91	-0.007		0.91	0.007		0.91	-0.003		0.91	0.02		0.91	0.011		0.91	-0.002
0.911667	0.015		0.911667	0.015		0.911667	0.013		0.911667	-0.004		0.911667	0.01		0.911667	-0.001		0.911667	0.02		0.911667	0.009		0.911667	-0.007
0.913333	0.016		0.913333	0.016		0.913333	0.015		0.913333	-0.005		0.913333	0.011		0.913333	-0.002		0.913333	0.021		0.913333	0.012		0.913333	-0.008
0.915	0.018		0.915	0.018		0.915	0.013		0.915	-0.003		0.915	0.008		0.915	-0.003		0.915	0.02		0.915	0.009		0.915	-0.009
0.916667	0.016		0.916667	0.016		0.916667	0.013		0.916667	-0.009		0.916667	0.01		0.916667	-0.005		0.916667	0.02		0.916667	0.008		0.916667	-0.009
0.918333	0.011		0.918333	0.011		0.918333	0.013		0.918333	-0.006		0.918333	0.013		0.918333	-0.002		0.918333	0.015		0.918333	0.008		0.918333	-0.008
0.92	0.016		0.92	0.016		0.92	0.016		0.92	-0.006		0.92	0.013		0.92	0		0.92	0.013		0.92	0.011		0.92	-0.01
0.921667	0.014		0.921667	0.014		0.921667	0.013		0.921667	-0.007		0.921667	0.014		0.921667	0.003		0.921667	0.015		0.921667	0.014		0.921667	-0.011
0.923333	0.015		0.923333	0.015		0.923333	0.025		0.923333	-0.006		0.923333	0.017		0.923333	0.001		0.923333	0.011		0.923333	0.012		0.923333	-0.012
0.925	0.017		0.925	0.017		0.925	0.027		0.925	-0.007		0.925	0.017		0.925	0.003		0.925	0.011		0.925	0.009		0.925	-0.015
0.926667	0.011		0.926667	0.011		0.926667	0.026		0.926667	-0.004		0.926667	0.018		0.926667	-0.002		0.926667	0.009		0.926667	0.01		0.926667	-0.016
0.928333	0.023		0.928333	0.023		0.928333	0.027		0.928333	-0.007		0.928333	0.019		0.928333	0.002		0.928333	0.012		0.928333	0.009		0.928333	-0.012
0.93	0.02		0.93	0.02		0.93	0.028		0.93	-0.008		0.93	0.02		0.93	0.002		0.93	0.008		0.93	0.01		0.93	-0.013
0.931667	0.02		0.931667	0.02		0.931667	0.03		0.931667	-0.011		0.931667	0.018		0.931667	0.002		0.931667	0.01		0.931667	0.01		0.931667	-0.019
0.933333	0.019		0.933333	0.019		0.933333	0.03		0.933333	-0.012		0.933333	0.018		0.933333	0.01		0.933333	0.009		0.933333	0.01		0.933333	-0.023
0.935	0.023		0.935	0.023		0.935	0.031		0.935	-0.01		0.935	0.021		0.935	0.002		0.935	0.013		0.935	0.008		0.935	-0.021
0.936667	0.021		0.936667	0.021		0.936667	0.031		0.936667	-0.01		0.936667	0.015		0.936667	0.001		0.936667	0.011		0.936667	0.01		0.936667	-0.023
0.938333	0.023		0.938333	0.023		0.938333	0.036		0.938333	-0.011		0.938333	0.014		0.938333	0		0.938333	0.01		0.938333	0.007		0.938333	-0.023
0.94	0.014		0.94	0.014		0.94	0.036		0.94	-0.009		0.94	0.008		0.94	0		0.94	0.015		0.94	0.009		0.94	-0.022
0.941667	0.019		0.941667	0.019		0.941667	0.033		0.941667	-0.015		0.941667	0.008		0.941667	-0.001		0.941667	0.011		0.941667	0.008		0.941667	-0.022
0.943333	0.018		0.943333	0.018		0.943333	0.03		0.943333	-0.012		0.943333	0.003		0.943333	-0.003		0.943333	0.017		0.943333	0.011		0.943333	-0.023
0.945	0.012		0.945	0.012		0.945	0.03		0.945	-0.014		0.945	0		0.945	-0.013		0.945	0.017		0.945	0.009		0.945	-0.021
0.946667	0.016		0.946667	0.016		0.946667	0.03		0.946667	-0.014		0.946667	0		0.946667	-0.013		0.946667	0.015		0.946667	0.008		0.946667	-0.019
0.948333	0.017		0.948333	0.017		0.948333	0.028		0.948333	-0.013		0.948333	0		0.948333	-0.015		0.948333	0.018		0.948333	0.008		0.948333	-0.017
0.95	0.015		0.95	0.015		0.95	0.03		0.95	-0.013		0.95	-0.002		0.95	-0.013		0.95	0.017		0.95	0.008		0.95	-0.021
0.951667	0.012		0.951667	0.012		0.951667	0.026		0.951667	-0.019		0.951667	-0.003		0.951667	-0.01		0.951667	0.019		0.951667	0.011		0.951667	-0.023
0.953333	0.013		0.953333	0.013		0.953333	0.029		0.953333	-0.013		0.953333	-0.006		0.953333	-0.012		0.953333	0.02		0.953333	0.011		0.953333	-0.02
0.955	0.013		0.955	0.013		0.955	0.027		0.955	-0.015		0.955	-0.009		0.955	-0.009		0.955	0.017		0.955	0.01		0.955	-0.017
0.956667	0.016		0.956667	0.016		0.956667	0.028		0.956667	-0.011		0.956667	-0.009		0.956667	-0.011		0.956667	0.018		0.956667	0.011		0.956667	-0.019
0.958333	0.015		0.958333	0.015		0.958333	0.025		0.958333	-0.013		0.958333	-0.009		0.958333	-0.013		0.958333	0.016		0.958333	0.01		0.958333	-0.023
0.96	0.011		0.96	0.011		0.96	0.026		0.96	-0.007		0.96	-0.006		0.96	-0.014		0.96	0.015		0.96	0.011		0.96	-0.023
0.961667	0.012		0.961667	0.012		0.961667	0.026		0.961667	-0.002		0.961667	-0.007		0.961667	-0.013		0.961667	0.017		0.961667	0.011		0.961667	-0.021
0.963333	0.006		0.963333	0.006		0.963333	0.026		0.963333	-0.001		0.963333	-0.006		0.963333	-0.015		0.963333	0.016		0.963333	0.01		0.963333	-0.019
0.965	0.012		0.965	0.012		0.965	0.025		0.965	0		0.965	-0.004		0.965	-0.017		0.965	0.018		0.965	0.007		0.965	-0.023
0.966667	0.017		0.966667	0.017		0.966667	0.024		0.966667	0.003		0.966667	-0.004		0.966667	-0.013		0.966667	0.018		0.966667	0.006		0.966667	-0.023
0.968333	0.015		0.968333	0.015		0.968333	0.026		0.968333	0		0.968333	-0.005		0.968333	-0.017		0.968333	0.018		0.968333	0.004		0.968333	-0.023
0.97	0.018		0.97	0.018		0.97	0.027		0.97	0.002		0.97	0		0.97	-0.014		0.97	0.018		0.97	-0.001		0.97	-0.022
0.971667	0.013		0.971667	0.013		0.971667	0.027		0.971667	0.002		0.971667	-0.002		0.971667	-0.018		0.971667	0.02		0.971667	0.002		0.971667	-0.02
0.973333	0.021		0.973333	0.021		0.973333	0.027		0.973333	0		0.973333	0		0.973333	-0.021		0.973333	0.019		0.973333	0.003		0.973333	-0.019
0.975	0.018		0.975	0.018		0.975	0.023		0.975	0		0.975	0		0.975	-0.025		0.975	0.019		0.975	0.003		0.975	-0.015
0.976667	0.024		0.976667	0.024		0.976667	0.025		0.976667	-0.001		0.976667	0.005		0.976667	-0.03		0.976667	0.017		0.976667	0		0.976667	-0.018
0.978333	0.022		0.978333	0.022		0.978333	0.028		0.978333	-0.001		0.978333	0.005		0.978333	-0.027		0.978333	0.02		0.978333	-0.001		0.978333	-0.019
0.98	0.024		0.98	0.024		0.98	0.026		0.98	0.002		0.98	0.001		0.98	-0.029		0.98	0.019		0.98	-0.001		0.98	-0.019
0.981667	0.014		0.981667	0.014		0.981667	0.029		0.981667	0		0.981667	-0.002		0.981667	-0.026		0.981667	0.02		0.981667	0.002		0.981667	-0.018
0.983333	0.02		0.983333	0.02		0.983333	0.028		0.983333	0		0.983333	-0.002		0.983333	-0.027		0.983333	0.021		0.983333	0.004		0.983333	-0.019
0.985	0.016		0.985	0.016		0.985	0.028		0.985	-0.001		0.985	0		0.985	-0.023		0.985	0.021		0.985	0.005		0.985	-0.021
0.986667	0.018		0.986667	0.018		0.986667	0.028		0.986667	-0.005		0.986667	-0.005		0.986667	-0.021		0.986667	0.02		0.986667	0.006		0.986667	-0.02
0.988333	0.015		0.988333	0.015		0.988333	0.03		0.988333	-0.001		0.988333	-0.004		0.988333	-0.019		0.988333	0.021		0.988333	0.007		0.988333	-0.02
0.99	0.016		0.99	0.016		0.99	0.03		0.99	-0.005		0.99	-0.005		0.99	-0.016		0.99	0.022		0.99	0.006		0.99	-0.015
0.991667	0.021		0.991667	0.021		0.991667	0.033		0.991667	-0.003		0.991667	-0.001		0.991667	-0.017		0.991667	0.021		0.991667	0.004		0.991667	-0.016
0.993333	0.015		0.993333	0.015		0.993333	0.032		0.993333	-0.008		0.993333	-0.002		0.993333	-0.018		0.993333	0.019		0.993333	0		0.993333	-0.016
0.995	0.019		0.995	0.019		0.995	0.035		0.995	-0.007		0.995	-0.003		0.995	-0.015		0.995	0.019		0.995	0.001		0.995	-0.015
0.996667	0.011		0.996667	0.011		0.996667	0.033		0.996667	-0.005		0.996667	-0.002		0.996667	-0.013		0.996667	0.017		0.996667	0		0.996667	-0.011
0.998333	0.011		0.998333	0.011		0.998333	0.036		0.998333	-0.006		0.998333	-0.005		0.998333	-0.014		0.998333	0.023		0.998333	0		0.998333	-0.011
1	0.018		1	0.018		1	0.031		1	-0.007		1	-0.009		1	-0.011		1	0.024		1	0		1	-0.01
1.00167	0.015		1.00167	0.015		1.00167	0.035		1.00167	-0.006		1.00167	-0.01		1.00167	-0.011		1.00167	0.022		1.00167	0.003		1.00167	-0.01
1.00333	0.014		1.00333	0.014		1.00333	0.034		1.00333	-0.009		1.00333	-0.009		1.00333	-0.015		1.00333	0.028		1.00333	0.002		1.00333	-0.008
1.005	0.019		1.005	0.019		1.005	0.033		1.005	-0.007		1.005	-0.005		1.005	-0.016		1.005	0.028		1.005	0.003		1.005	-0.008
1.00667	0.019		1.00667	0.019		1.00667	0.03		1.00667	-0.009		1.00667	-0.008		1.00667	-0.018		1.00667	0.027		1.00667	-0.003		1.00667	-0.009
1.00833	0.024		1.00833	0.024		1.00833	0.031		1.00833	-0.01		1.00833	-0.006		1.00833	-0.015		1.00833	0.027		1.00833	-0.001		1.00833	-0.012
1.01	0.023		1.01	0.023		1.01	0.029		1.01	-0.011		1.01	-0.009		1.01	-0.015		1.01	0.027		1.01	-0.003		1.01	-0.009
1.01167	0.022		1.01167	0.022		1.01167	0.032		1.01167	-0.01		1.01167	-0.006		1.01167	-0.016		1.01167	0.026		1.01167	-0.001		1.01167	-0.007
1.01333	0.025		1.01333	0.025		1.01333	0.028		1.01333	-0.009		1.01333	-0.008		1.01333	-0.012		1.01333	0.028		1.01333	0		1.01333	-0.006
1.015	0.02		1.015	0.02		1.015	0.026		1.015	-0.007		1.015	-0.009		1.015	-0.017		1.015	0.028		1.015	0.002		1.015	-0.006
1.01667	0.02		1.01667	0.02		1.01667	0.031		1.01667	-0.01		1.01667	-0.007		1.01667	-0.013		1.01667	0.024		1.01667	0.002		1.01667	0
1.01833	0.015		1.01833	0.015		1.01833	0.026		1.01833	-0.011		1.01833	-0.006		1.01833	-0.013		1.01833	0.024		1.01833	-0.003		1.01833	0
1.02	0.022		1.02	0.022		1.02	0.028		1.02	-0.013		1.02	-0.011		1.02	-0.011		1.02	0.024		1.02	0.001		1.02	0.002
1.02167	0.017		1.02167	0.017		1.02167	0.017		1.02167	-0.012		1.02167	-0.009		1.02167	-0.012		1.02167	0.024		1.02167	0		1.02167	0.001
1.02333	0.014		1.02333	0.014		1.02333	0.012		1.02333	-0.014		1.02333	-0.009		1.02333	-0.01		1.02333	0.021		1.02333	0.001		1.02333	0.003
1.025	0.019		1.025	0.019		1.025	0.015		1.025	-0.011		1.025	-0.004		1.025	-0.011		1.025	0.021		1.025	0.001		1.025	0.003
1.02667	0.017		1.02667	0.017		1.02667	0.016		1.02667	-0.01		1.02667	-0.004		1.02667	-0.01		1.02667	0.022		1.02667	0.002		1.02667	0.003
1.02833	0.019		1.02833	0.019		1.02833	0.014		1.02833	-0.013		1.02833	-0.006		1.02833	-0.003		1.02833	0.022		1.02833	0.005		1.02833	0
1.03	0.022		1.03	0.022		1.03	0.016		1.03	-0.006		1.03	-0.004		1.03	-0.003		1.03	0.022		1.03	0.001		1.03	-0.003
1.03167	0.027		1.03167	0.027		1.03167	0.011		1.03167	-0.008		1.03167	0		1.03167	-0.001		1.03167	0.025		1.03167	0.005		1.03167	-0.004
1.03333	0.021		1.03333	0.021		1.03333	0.015		1.03333	-0.01		1.03333	-0.001		1.03333	-0.003		1.03333	0.021		1.03333	0.004		1.03333	-0.002
1.035	0.026		1.035	0.026		1.035	0.012		1.035	-0.012		1.035	-0.004		1.035	-0.01		1.035	0.019		1.035	0		1.035	-0.002
1.03667	0.041		1.03667	0.041		1.03667	0.012		1.03667	-0.011		1.03667	0		1.03667	-0.012		1.03667	0.019		1.03667	0.004		1.03667	-0.002
1.03833	0.028		1.03833	0.028		1.03833	0.013		1.03833	-0.013		1.03833	-0.001		1.03833	-0.014		1.03833	0.019		1.03833	0.002		1.03833	-0.003
1.04	0.031		1.04	0.031		1.04	0.014		1.04	-0.01		1.04	-0.001		1.04	-0.012		1.04	0.019		1.04	0.003		1.04	-0.005
1.04167	0.031		1.04167	0.031		1.04167	0.014		1.04167	-0.01		1.04167	-0.002		1.04167	-0.015		1.04167	0.02		1.04167	0.001		1.04167	-0.005
1.04333	0.029		1.04333	0.029		1.04333	0.015		1.04333	-0.013		1.04333	-0.003		1.04333	-0.019		1.04333	0.017		1.04333	0.002		1.04333	-0.004
1.045	0.029		1.045	0.029		1.045	0.015		1.045	-0.013		1.045	-0.001		1.045	-0.015		1.045	0.018		1.045	0		1.045	-0.006
1.04667	0.028		1.04667	0.028		1.04667	0.016		1.04667	-0.014		1.04667	-0.002		1.04667	-0.016		1.04667	0.018		1.04667	0.002		1.04667	-0.002
1.04833	0.028		1.04833	0.028		1.04833	0.013		1.04833	-0.013		1.04833	-0.001		1.04833	-0.018		1.04833	0.02		1.04833	0.008		1.04833	-0.004
1.05	0.024		1.05	0.024		1.05	0.013		1.05	-0.012		1.05	0		1.05	-0.018		1.05	0.018		1.05	0.006		1.05	-0.002
1.05167	0.02		1.05167	0.02		1.05167	0.014		1.05167	-0.015		1.05167	-0.004		1.05167	-0.017		1.05167	0.02		1.05167	0.005		1.05167	-0.003
1.05333	0.023		1.05333	0.023		1.05333	0.011		1.05333	-0.015		1.05333	0		1.05333	-0.015		1.05333	0.02		1.05333	0.005		1.05333	-0.005
1.055	0.024		1.055	0.024		1.055	0.014		1.055	-0.014		1.055	-0.003		1.055	-0.016		1.055	0.018		1.055	0.008		1.055	-0.008
1.05667	0.025		1.05667	0.025		1.05667	0.013		1.05667	-0.014		1.05667	-0.004		1.05667	-0.014		1.05667	0.015		1.05667	0.007		1.05667	-0.003
1.05833	0.021		1.05833	0.021		1.05833	0.011		1.05833	-0.016		1.05833	-0.006		1.05833	-0.01		1.05833	0.016		1.05833	0.01		1.05833	-0.007
1.06	0.027		1.06	0.027		1.06	0.01		1.06	-0.017		1.06	-0.005		1.06	-0.016		1.06	0.016		1.06	0.007		1.06	-0.005
1.06167	0.026		1.06167	0.026		1.06167	0.01		1.06167	-0.017		1.06167	-0.003		1.06167	-0.016		1.06167	0.014		1.06167	0.009		1.06167	-0.001
1.06333	0.025		1.06333	0.025		1.06333	0.011		1.06333	-0.018		1.06333	0		1.06333	-0.013		1.06333	0.018		1.06333	0.006		1.06333	-0.004
1.065	0.026		1.065	0.026		1.065	0.013		1.065	-0.022		1.065	0		1.065	-0.013		1.065	0.012		1.065	0.008		1.065	-0.004
1.06667	0.023		1.06667	0.023		1.06667	0.013		1.06667	-0.018		1.06667	0.004		1.06667	-0.015		1.06667	0.014		1.06667	0.006		1.06667	-0.002
1.06833	0.021		1.06833	0.021		1.06833	0.013		1.06833	-0.019		1.06833	0.007		1.06833	-0.018		1.06833	0.015		1.06833	0.008		1.06833	-0.002
1.07	0.02		1.07	0.02		1.07	0.013		1.07	-0.02		1.07	0.005		1.07	-0.021		1.07	0.015		1.07	0.004		1.07	-0.002
1.07167	0.018		1.07167	0.018		1.07167	0.007		1.07167	-0.022		1.07167	0.005		1.07167	-0.02		1.07167	0.014		1.07167	0.006		1.07167	-0.001
1.07333	0.034		1.07333	0.034		1.07333	0		1.07333	-0.024		1.07333	0.001		1.07333	-0.025		1.07333	0.013		1.07333	0.006		1.07333	-0.004
1.075	0.014		1.075	0.014		1.075	0		1.075	-0.022		1.075	0.004		1.075	-0.022		1.075	0.014		1.075	0.008		1.075	-0.003
1.07667	0.019		1.07667	0.019		1.07667	0		1.07667	-0.025		1.07667	0.005		1.07667	-0.021		1.07667	0.015		1.07667	0.012		1.07667	-0.004
1.07833	0.017		1.07833	0.017		1.07833	-0.001		1.07833	-0.022		1.07833	0.004		1.07833	-0.022		1.07833	0.013		1.07833	0.008		1.07833	-0.004
1.08	0.019		1.08	0.019		1.08	-0.002		1.08	-0.024		1.08	0.004		1.08	-0.031		1.08	0.016		1.08	0.011		1.08	-0.006
1.08167	0.02		1.08167	0.02		1.08167	0		1.08167	-0.023		1.08167	0.004		1.08167	-0.026		1.08167	0.014		1.08167	0.01		1.08167	-0.005
1.08333	0.024		1.08333	0.024		1.08333	0		1.08333	-0.021		1.08333	0.005		1.08333	-0.027		1.08333	0.014		1.08333	0.008		1.08333	-0.007
1.085	0.023		1.085	0.023		1.085	0		1.085	-0.02		1.085	0.008		1.085	-0.029		1.085	0.013		1.085	0.007		1.085	-0.004
1.08667	0.022		1.08667	0.022		1.08667	0		1.08667	-0.02		1.08667	0.011		1.08667	-0.023		1.08667	0.014		1.08667	0.008		1.08667	-0.005
1.08833	0.021		1.08833	0.021		1.08833	-0.004		1.08833	-0.022		1.08833	0.01		1.08833	-0.023		1.08833	0.011		1.08833	0.007		1.08833	-0.008
1.09	0.018		1.09	0.018		1.09	-0.003		1.09	-0.021		1.09	0.008		1.09	-0.018		1.09	0.012		1.09	0.009		1.09	-0.006
1.09167	0.017		1.09167	0.017		1.09167	-0.003		1.09167	-0.021		1.09167	0.01		1.09167	-0.018		1.09167	0.012		1.09167	0.009		1.09167	-0.006
1.09333	0.013		1.09333	0.013		1.09333	0		1.09333	-0.013		1.09333	0.009		1.09333	-0.021		1.09333	0.011		1.09333	0.007		1.09333	-0.005
1.095	0.017		1.095	0.017		1.095	-0.001		1.095	-0.018		1.095	0.005		1.095	-0.019		1.095	0.009		1.095	0.004		1.095	-0.006
1.09667	0.014		1.09667	0.014		1.09667	0.002		1.09667	-0.018		1.09667	0.005		1.09667	-0.016		1.09667	0.01		1.09667	0.003		1.09667	-0.009
1.09833	0.018		1.09833	0.018		1.09833	0		1.09833	-0.016		1.09833	0.003		1.09833	-0.019		1.09833	0.011		1.09833	0.003		1.09833	0
1.1	0.018		1.1	0.018		1.1	0.002		1.1	-0.014		1.1	0.004		1.1	-0.019		1.1	0.011		1.1	0.003		1.1	-0.007
1.10167	0.021		1.10167	0.021		1.10167	0		1.10167	-0.013		1.10167	0.004		1.10167	-0.016		1.10167	0.014		1.10167	0.004		1.10167	-0.007
1.10333	0.018		1.10333	0.018		1.10333	0		1.10333	-0.012		1.10333	0.004		1.10333	-0.021		1.10333	0.017		1.10333	0.004		1.10333	-0.003
1.105	0.021		1.105	0.021		1.105	-0.002		1.105	-0.009		1.105	0.005		1.105	-0.017		1.105	0.018		1.105	0.003		1.105	-0.003
1.10667	0.026		1.10667	0.026		1.10667	0		1.10667	-0.009		1.10667	0.005		1.10667	-0.018		1.10667	0.016		1.10667	0.005		1.10667	-0.002
1.10833	0.022		1.10833	0.022		1.10833	-0.003		1.10833	-0.008		1.10833	0.005		1.10833	-0.018		1.10833	0.016		1.10833	0		1.10833	-0.003
1.11	0.026		1.11	0.026		1.11	0		1.11	-0.012		1.11	0.004		1.11	-0.015		1.11	0.016		1.11	0		1.11	-0.006
1.11167	0.025		1.11167	0.025		1.11167	-0.001		1.11167	-0.009		1.11167	0.003		1.11167	-0.012		1.11167	0.019		1.11167	-0.004		1.11167	-0.005
1.11333	0.021		1.11333	0.021		1.11333	0		1.11333	-0.01		1.11333	0.001		1.11333	-0.011		1.11333	0.019		1.11333	-0.004		1.11333	-0.001
1.115	0.016		1.115	0.016		1.115	0		1.115	-0.012		1.115	0.001		1.115	-0.012		1.115	0.017		1.115	-0.004		1.115	-0.005
1.11667	0.018		1.11667	0.018		1.11667	0.001		1.11667	-0.01		1.11667	0.003		1.11667	-0.013		1.11667	0.014		1.11667	-0.005		1.11667	-0.003
1.11833	0.018		1.11833	0.018		1.11833	0.001		1.11833	-0.009		1.11833	0.003		1.11833	-0.014		1.11833	0.017		1.11833	-0.004		1.11833	0
1.12	0.012		1.12	0.012		1.12	0.003		1.12	-0.012		1.12	0.002		1.12	-0.016		1.12	0.017		1.12	-0.005		1.12	0
1.12167	0.012		1.12167	0.012		1.12167	-0.001		1.12167	-0.014		1.12167	0.005		1.12167	-0.014		1.12167	0.019		1.12167	-0.004		1.12167	-0.006
1.12333	0.01		1.12333	0.01		1.12333	0		1.12333	-0.016		1.12333	0.007		1.12333	-0.014		1.12333	0.018		1.12333	-0.003		1.12333	-0.007
1.125	0.011		1.125	0.011		1.125	0.002		1.125	-0.015		1.125	0.007		1.125	-0.017		1.125	0.022		1.125	-0.003		1.125	-0.007
1.12667	0.011		1.12667	0.011		1.12667	-0.001		1.12667	-0.016		1.12667	0.012		1.12667	-0.014		1.12667	0.021		1.12667	0		1.12667	-0.005
1.12833	0.012		1.12833	0.012		1.12833	0		1.12833	-0.013		1.12833	0.009		1.12833	-0.014		1.12833	0.023		1.12833	-0.003		1.12833	-0.006
1.13	0.007		1.13	0.007		1.13	-0.001		1.13	-0.016		1.13	0.008		1.13	-0.014		1.13	0.019		1.13	-0.004		1.13	-0.006
1.13167	0.011		1.13167	0.011		1.13167	0.001		1.13167	-0.015		1.13167	0.009		1.13167	-0.013		1.13167	0.023		1.13167	-0.008		1.13167	-0.006
1.13333	0.014		1.13333	0.014		1.13333	0		1.13333	-0.016		1.13333	0.005		1.13333	-0.013		1.13333	0.021		1.13333	-0.017		1.13333	-0.006
1.135	0.014		1.135	0.014		1.135	0		1.135	-0.015		1.135	0.004		1.135	-0.018		1.135	0.022		1.135	-0.02		1.135	-0.001
1.13667	0.017		1.13667	0.017		1.13667	0		1.13667	-0.014		1.13667	0.003		1.13667	-0.016		1.13667	0.02		1.13667	-0.021		1.13667	-0.002
1.13833	0.018		1.13833	0.018		1.13833	-0.001		1.13833	-0.014		1.13833	0.001		1.13833	-0.015		1.13833	0.018		1.13833	-0.019		1.13833	-0.001
1.14	0.02		1.14	0.02		1.14	0.001		1.14	-0.01		1.14	0		1.14	-0.015		1.14	0.022		1.14	-0.021		1.14	-0.004
1.14167	0.017		1.14167	0.017		1.14167	-0.001		1.14167	-0.01		1.14167	0.001		1.14167	-0.015		1.14167	0.02		1.14167	-0.024		1.14167	-0.005
1.14333	0.019		1.14333	0.019		1.14333	-0.001		1.14333	-0.007		1.14333	-0.001		1.14333	-0.012		1.14333	0.019		1.14333	-0.019		1.14333	-0.008
1.145	0.018		1.145	0.018		1.145	-0.001		1.145	-0.007		1.145	0.002		1.145	-0.011		1.145	0.019		1.145	-0.02		1.145	-0.009
1.14667	0.011		1.14667	0.011		1.14667	-0.001		1.14667	-0.006		1.14667	0.001		1.14667	-0.008		1.14667	0.021		1.14667	-0.02		1.14667	-0.015
1.14833	0.021		1.14833	0.021		1.14833	-0.001		1.14833	-0.002		1.14833	-0.005		1.14833	-0.014		1.14833	0.017		1.14833	-0.021		1.14833	-0.008
1.15	0.023		1.15	0.023		1.15	-0.002		1.15	-0.001		1.15	-0.001		1.15	-0.009		1.15	0.018		1.15	-0.019		1.15	-0.012
1.15167	0.023		1.15167	0.023		1.15167	-0.001		1.15167	-0.001		1.15167	-0.002		1.15167	-0.009		1.15167	0.017		1.15167	-0.02		1.15167	-0.009
1.15333	0.027		1.15333	0.027		1.15333	-0.001		1.15333	-0.004		1.15333	-0.005		1.15333	-0.01		1.15333	0.016		1.15333	-0.02		1.15333	-0.021
1.155	0.027		1.155	0.027		1.155	0.005		1.155	-0.006		1.155	-0.003		1.155	-0.01		1.155	0.015		1.155	-0.023		1.155	-0.012
1.15667	0.029		1.15667	0.029		1.15667	0.005		1.15667	-0.003		1.15667	-0.003		1.15667	-0.006		1.15667	0.016		1.15667	-0.019		1.15667	-0.013
1.15833	0.029		1.15833	0.029		1.15833	0.007		1.15833	-0.006		1.15833	-0.003		1.15833	-0.008		1.15833	0.018		1.15833	-0.023		1.15833	-0.014
1.16	0.025		1.16	0.025		1.16	0.008		1.16	-0.008		1.16	-0.003		1.16	-0.008		1.16	0.016		1.16	-0.021		1.16	-0.016
1.16167	0.027		1.16167	0.027		1.16167	0.013		1.16167	-0.008		1.16167	-0.002		1.16167	-0.005		1.16167	0.019		1.16167	-0.02		1.16167	-0.011
1.16333	0.027		1.16333	0.027		1.16333	0.012		1.16333	-0.009		1.16333	-0.002		1.16333	-0.003		1.16333	0.018		1.16333	-0.021		1.16333	-0.008
1.165	0.027		1.165	0.027		1.165	0.013		1.165	-0.007		1.165	-0.003		1.165	0.002		1.165	0.013		1.165	-0.02		1.165	-0.008
1.16667	0.024		1.16667	0.024		1.16667	0.013		1.16667	-0.002		1.16667	0.001		1.16667	-0.004		1.16667	0.015		1.16667	-0.021		1.16667	-0.008
1.16833	0.022		1.16833	0.022		1.16833	0.009		1.16833	-0.005		1.16833	0		1.16833	-0.002		1.16833	0.013		1.16833	-0.019		1.16833	-0.01
1.17	0.023		1.17	0.023		1.17	0.011		1.17	-0.005		1.17	0.003		1.17	-0.007		1.17	0.015		1.17	-0.019		1.17	-0.011
1.17167	0.024		1.17167	0.024		1.17167	0.013		1.17167	-0.003		1.17167	-0.001		1.17167	-0.008		1.17167	0.015		1.17167	-0.022		1.17167	-0.011
1.17333	0.025		1.17333	0.025		1.17333	0.011		1.17333	-0.004		1.17333	0		1.17333	-0.013		1.17333	0.01		1.17333	-0.021		1.17333	-0.014
1.175	0.026		1.175	0.026		1.175	0.013		1.175	-0.003		1.175	0		1.175	-0.013		1.175	0.011		1.175	-0.019		1.175	-0.016
1.17667	0.025		1.17667	0.025		1.17667	0.011		1.17667	-0.005		1.17667	0.001		1.17667	-0.017		1.17667	0.011		1.17667	-0.021		1.17667	-0.012
1.17833	0.024		1.17833	0.024		1.17833	0.014		1.17833	-0.003		1.17833	0.003		1.17833	-0.02		1.17833	0.015		1.17833	-0.021		1.17833	-0.014
1.18	0.025		1.18	0.025		1.18	0.007		1.18	-0.003		1.18	0.005		1.18	-0.021		1.18	0.013		1.18	-0.008		1.18	-0.013
1.18167	0.027		1.18167	0.027		1.18167	0.012		1.18167	-0.004		1.18167	0.008		1.18167	-0.024		1.18167	0.014		1.18167	-0.005		1.18167	-0.011
1.18333	0.013		1.18333	0.013		1.18333	0.008		1.18333	-0.004		1.18333	0.008		1.18333	-0.023		1.18333	0.012		1.18333	0		1.18333	-0.013
1.185	0.02		1.185	0.02		1.185	0.01		1.185	-0.002		1.185	0.007		1.185	-0.026		1.185	0.012		1.185	-0.001		1.185	-0.012
1.18667	0.024		1.18667	0.024		1.18667	0.012		1.18667	-0.005		1.18667	0.006		1.18667	-0.028		1.18667	0.013		1.18667	-0.001		1.18667	-0.013
1.18833	0.022		1.18833	0.022		1.18833	0.011		1.18833	-0.002		1.18833	0.01		1.18833	-0.027		1.18833	0.011		1.18833	-0.002		1.18833	-0.014
1.19	0.023		1.19	0.023		1.19	0.014		1.19	-0.003		1.19	0.006		1.19	-0.021		1.19	0.012		1.19	0		1.19	-0.02
1.19167	0.022		1.19167	0.022		1.19167	0.012		1.19167	-0.001		1.19167	0.006		1.19167	-0.023		1.19167	0.012		1.19167	0		1.19167	-0.011
1.19333	0.02		1.19333	0.02		1.19333	0.013		1.19333	-0.003		1.19333	0.005		1.19333	-0.024		1.19333	0.01		1.19333	0.001		1.19333	-0.011
1.195	0.016		1.195	0.016		1.195	0.012		1.195	-0.006		1.195	0.012		1.195	-0.024		1.195	0.012		1.195	0.006		1.195	-0.01
1.19667	0.021		1.19667	0.021		1.19667	0.014		1.19667	-0.009		1.19667	0.011		1.19667	-0.022		1.19667	0.009		1.19667	0.002		1.19667	-0.011
1.19833	0.019		1.19833	0.019		1.19833	0.013		1.19833	-0.005		1.19833	0.011		1.19833	-0.022		1.19833	0.015		1.19833	0.004		1.19833	-0.009
1.2	0.023		1.2	0.023		1.2	0.011		1.2	-0.012		1.2	0.014		1.2	-0.017		1.2	0.015		1.2	0.002		1.2	-0.01
1.20167	0.025		1.20167	0.025		1.20167	0.01		1.20167	-0.009		1.20167	0.014		1.20167	-0.012		1.20167	0.01		1.20167	0.004		1.20167	-0.011
1.20333	0.024		1.20333	0.024		1.20333	0.014		1.20333	-0.006		1.20333	0.013		1.20333	-0.015		1.20333	0.006		1.20333	0.002		1.20333	-0.01
1.205	0.029		1.205	0.029		1.205	0.012		1.205	-0.005		1.205	0.013		1.205	-0.014		1.205	0.008		1.205	0.001		1.205	-0.015
1.20667	0.03		1.20667	0.03		1.20667	0.011		1.20667	-0.005		1.20667	0.01		1.20667	-0.014		1.20667	0.008		1.20667	0		1.20667	-0.015
1.20833	0.029		1.20833	0.029		1.20833	0.011		1.20833	-0.005		1.20833	0.009		1.20833	-0.016		1.20833	0.007		1.20833	0.003		1.20833	-0.019
1.21	0.032		1.21	0.032		1.21	0.013		1.21	-0.003		1.21	0.006		1.21	-0.012		1.21	0.006		1.21	0		1.21	-0.015
1.21167	0.033		1.21167	0.033		1.21167	0.009		1.21167	-0.001		1.21167	0.002		1.21167	-0.014		1.21167	0.008		1.21167	0.004		1.21167	-0.012
1.21333	0.035		1.21333	0.035		1.21333	0.009		1.21333	-0.001		1.21333	0.002		1.21333	-0.011		1.21333	0.009		1.21333	0.01		1.21333	-0.012
1.215	0.031		1.215	0.031		1.215	0.008		1.215	-0.002		1.215	0.005		1.215	-0.013		1.215	0.006		1.215	0.01		1.215	-0.013
1.21667	0.036		1.21667	0.036		1.21667	0.008		1.21667	-0.002		1.21667	0.004		1.21667	-0.004		1.21667	0.005		1.21667	0.011		1.21667	-0.013
1.21833	0.034		1.21833	0.034		1.21833	0.01		1.21833	-0.003		1.21833	0.004		1.21833	0		1.21833	0.006		1.21833	0.013		1.21833	-0.012
1.22	0.028		1.22	0.028		1.22	0.009		1.22	-0.003		1.22	0.001		1.22	0.001		1.22	0.003		1.22	0.015		1.22	-0.008
1.22167	0.031		1.22167	0.031		1.22167	0.009		1.22167	-0.007		1.22167	-0.002		1.22167	0.004		1.22167	0.004		1.22167	0.017		1.22167	-0.013
1.22333	0.029		1.22333	0.029		1.22333	0.008		1.22333	-0.006		1.22333	-0.006		1.22333	0.005		1.22333	0.003		1.22333	0.017		1.22333	-0.009
1.225	0.033		1.225	0.033		1.225	0.007		1.225	-0.005		1.225	-0.006		1.225	0.003		1.225	0.004		1.225	0.017		1.225	-0.009
1.22667	0.035		1.22667	0.035		1.22667	0.007		1.22667	-0.009		1.22667	-0.005		1.22667	0.008		1.22667	0.004		1.22667	0.018		1.22667	-0.014
1.22833	0.031		1.22833	0.031		1.22833	0.007		1.22833	-0.015		1.22833	-0.005		1.22833	0.008		1.22833	0.003		1.22833	0.018		1.22833	-0.004
1.23	0.033		1.23	0.033		1.23	0.009		1.23	-0.016		1.23	-0.003		1.23	0.007		1.23	0.006		1.23	0.019		1.23	-0.005
1.23167	0.028		1.23167	0.028		1.23167	0.01		1.23167	-0.02		1.23167	-0.005		1.23167	0.01		1.23167	0.003		1.23167	0.019		1.23167	-0.001
1.23333	0.028		1.23333	0.028		1.23333	0.007		1.23333	-0.021		1.23333	-0.001		1.23333	0.01		1.23333	0.005		1.23333	0.017		1.23333	-0.003
1.235	0.029		1.235	0.029		1.235	0.009		1.235	-0.024		1.235	0		1.235	0.004		1.235	0.005		1.235	0.015		1.235	-0.004
1.23667	0.029		1.23667	0.029		1.23667	0.011		1.23667	-0.021		1.23667	0.002		1.23667	0.003		1.23667	0.002		1.23667	0.012		1.23667	-0.002
1.23833	0.027		1.23833	0.027		1.23833	0.009		1.23833	-0.019		1.23833	0.002		1.23833	0.002		1.23833	0.003		1.23833	0.014		1.23833	0
1.24	0.03		1.24	0.03		1.24	0.006		1.24	-0.018		1.24	0.001		1.24	0.008		1.24	0.004		1.24	0.012		1.24	-0.001
1.24167	0.033		1.24167	0.033		1.24167	0.005		1.24167	-0.019		1.24167	0.002		1.24167	0.006		1.24167	0.005		1.24167	0.011		1.24167	-0.002
1.24333	0.03		1.24333	0.03		1.24333	0.001		1.24333	-0.014		1.24333	0		1.24333	0.004		1.24333	0		1.24333	0.016		1.24333	-0.001
1.245	0.032		1.245	0.032		1.245	0		1.245	-0.013		1.245	0		1.245	0.005		1.245	0.003		1.245	0.013		1.245	-0.012
1.24667	0.028		1.24667	0.028		1.24667	-0.001		1.24667	-0.019		1.24667	0		1.24667	0.005		1.24667	-0.001		1.24667	0.011		1.24667	0.001
1.24833	0.025		1.24833	0.025		1.24833	-0.001		1.24833	-0.016		1.24833	-0.001		1.24833	0.004		1.24833	0.001		1.24833	0.013		1.24833	0.001
1.25	0.026		1.25	0.026		1.25	-0.003		1.25	-0.018		1.25	0.001		1.25	0.002		1.25	0.004		1.25	0.01		1.25	0
1.25167	0.024		1.25167	0.024		1.25167	-0.003		1.25167	-0.017		1.25167	-0.004		1.25167	0.005		1.25167	0.005		1.25167	0.014		1.25167	0.004
1.25333	0.025		1.25333	0.025		1.25333	-0.004		1.25333	-0.016		1.25333	-0.004		1.25333	0.012		1.25333	0.007		1.25333	0.009		1.25333	0.001
1.255	0.024		1.255	0.024		1.255	-0.006		1.255	-0.017		1.255	0		1.255	0.012		1.255	0.008		1.255	0.012		1.255	0.006
1.25667	0.028		1.25667	0.028		1.25667	-0.005		1.25667	-0.017		1.25667	-0.001		1.25667	0.01		1.25667	0.01		1.25667	0.011		1.25667	0.01
1.25833	0.025		1.25833	0.025		1.25833	-0.003		1.25833	-0.019		1.25833	-0.001		1.25833	0.013		1.25833	0.011		1.25833	0.012		1.25833	0.009
1.26	0.026		1.26	0.026		1.26	-0.004		1.26	-0.016		1.26	-0.001		1.26	0.017		1.26	0.011		1.26	0.01		1.26	0.009
1.26167	0.027		1.26167	0.027		1.26167	-0.006		1.26167	-0.02		1.26167	-0.006		1.26167	0.018		1.26167	0.008		1.26167	0.013		1.26167	0.005
1.26333	0.023		1.26333	0.023		1.26333	-0.006		1.26333	-0.018		1.26333	-0.014		1.26333	0.018		1.26333	0.01		1.26333	0.012		1.26333	0.012
1.265	0.021		1.265	0.021		1.265	-0.006		1.265	-0.018		1.265	-0.015		1.265	0.022		1.265	0.012		1.265	0.008		1.265	0
1.26667	0.024		1.26667	0.024		1.26667	-0.005		1.26667	-0.02		1.26667	-0.015		1.26667	0.023		1.26667	0.011		1.26667	0.006		1.26667	0.008
1.26833	0.026		1.26833	0.026		1.26833	-0.002		1.26833	-0.019		1.26833	-0.012		1.26833	0.022		1.26833	0.012		1.26833	0.007		1.26833	0.006
1.27	0.026		1.27	0.026		1.27	-0.004		1.27	-0.017		1.27	-0.015		1.27	0.026		1.27	0.013		1.27	0.008		1.27	0.005
1.27167	0.027		1.27167	0.027		1.27167	-0.003		1.27167	-0.017		1.27167	-0.013		1.27167	0.03		1.27167	0.009		1.27167	0.005		1.27167	0.008
1.27333	0.032		1.27333	0.032		1.27333	-0.005		1.27333	-0.017		1.27333	-0.011		1.27333	0.027		1.27333	0.014		1.27333	0.005		1.27333	0.006
1.275	0.03		1.275	0.03		1.275	-0.004		1.275	-0.018		1.275	-0.013		1.275	0.029		1.275	0.012		1.275	0.007		1.275	0.002
1.27667	0.029		1.27667	0.029		1.27667	-0.005		1.27667	-0.018		1.27667	-0.011		1.27667	0.028		1.27667	0.014		1.27667	0.005		1.27667	0.002
1.27833	0.036		1.27833	0.036		1.27833	-0.001		1.27833	-0.015		1.27833	-0.01		1.27833	0.027		1.27833	0.015		1.27833	0.004		1.27833	0.007
1.28	0.035		1.28	0.035		1.28	-0.004		1.28	-0.01		1.28	-0.008		1.28	0.022		1.28	0.019		1.28	0.005		1.28	0.005
1.28167	0.032		1.28167	0.032		1.28167	-0.005		1.28167	-0.01		1.28167	-0.011		1.28167	0.023		1.28167	0.017		1.28167	0.003		1.28167	0.003
1.28333	0.033		1.28333	0.033		1.28333	-0.004		1.28333	-0.008		1.28333	-0.011		1.28333	0.021		1.28333	0.016		1.28333	0.004		1.28333	0.006
1.285	0.035		1.285	0.035		1.285	0		1.285	-0.006		1.285	-0.014		1.285	0.025		1.285	0.021		1.285	0.004		1.285	0.007
1.28667	0.03		1.28667	0.03		1.28667	-0.005		1.28667	-0.007		1.28667	-0.014		1.28667	0.024		1.28667	0.023		1.28667	0.003		1.28667	0.004
1.28833	0.027		1.28833	0.027		1.28833	-0.005		1.28833	-0.006		1.28833	-0.01		1.28833	0.025		1.28833	0.021		1.28833	0.004		1.28833	0.008
1.29	0.028		1.29	0.028		1.29	-0.003		1.29	-0.005		1.29	-0.011		1.29	0.023		1.29	0.022		1.29	0.006		1.29	0.009
1.29167	0.029		1.29167	0.029		1.29167	-0.002		1.29167	-0.007		1.29167	-0.006		1.29167	0.022		1.29167	0.023		1.29167	0.003		1.29167	0.011
1.29333	0.033		1.29333	0.033		1.29333	0.001		1.29333	-0.005		1.29333	-0.003		1.29333	0.023		1.29333	0.022		1.29333	0.004		1.29333	0.012
1.295	0.021		1.295	0.021		1.295	0		1.295	-0.008		1.295	-0.003		1.295	0.022		1.295	0.024		1.295	0.003		1.295	0.01
1.29667	0.025		1.29667	0.025		1.29667	0.002		1.29667	-0.008		1.29667	-0.001		1.29667	0.019		1.29667	0.02		1.29667	0.005		1.29667	0.005
1.29833	0.023		1.29833	0.023		1.29833	0.001		1.29833	-0.006		1.29833	-0.002		1.29833	0.022		1.29833	0.021		1.29833	0.005		1.29833	0.006
1.3	0.026		1.3	0.026		1.3	0		1.3	-0.007		1.3	-0.001		1.3	0.018		1.3	0.02		1.3	0.005		1.3	0.018
1.30167	0.027		1.30167	0.027		1.30167	0		1.30167	-0.006		1.30167	0		1.30167	0.021		1.30167	0.021		1.30167	0.001		1.30167	0.001
1.30333	0.023		1.30333	0.023		1.30333	0		1.30333	-0.006		1.30333	0.004		1.30333	0.019		1.30333	0.019		1.30333	0.006		1.30333	0.003
1.305	0.027		1.305	0.027		1.305	0.001		1.305	-0.008		1.305	0.003		1.305	0.017		1.305	0.024		1.305	0.004		1.305	0
1.30667	0.028		1.30667	0.028		1.30667	0.001		1.30667	-0.008		1.30667	0.003		1.30667	0.015		1.30667	0.02		1.30667	0.002		1.30667	0.005
1.30833	0.026		1.30833	0.026		1.30833	0		1.30833	-0.01		1.30833	0		1.30833	0.02		1.30833	0.023		1.30833	0.005		1.30833	0.004
1.31	0.026		1.31	0.026		1.31	0.001		1.31	-0.01		1.31	0.001		1.31	0.018		1.31	0.022		1.31	0.003		1.31	0
1.31167	0.025		1.31167	0.025		1.31167	0.003		1.31167	-0.006		1.31167	-0.005		1.31167	0.017		1.31167	0.024		1.31167	0.003		1.31167	-0.001
1.31333	0.029		1.31333	0.029		1.31333	0		1.31333	-0.011		1.31333	-0.008		1.31333	0.022		1.31333	0.025		1.31333	0.003		1.31333	0.003
1.315	0.033		1.315	0.033		1.315	0.004		1.315	-0.008		1.315	-0.011		1.315	0.019		1.315	0.025		1.315	0.006		1.315	-0.001
1.31667	0.032		1.31667	0.032		1.31667	0.002		1.31667	-0.005		1.31667	-0.011		1.31667	0.02		1.31667	0.026		1.31667	0.005		1.31667	0.001
1.31833	0.035		1.31833	0.035		1.31833	0.004		1.31833	-0.005		1.31833	-0.015		1.31833	0.017		1.31833	0.025		1.31833	0.003		1.31833	0.001
1.32	0.04		1.32	0.04		1.32	0.004		1.32	-0.009		1.32	-0.015		1.32	0.019		1.32	0.026		1.32	0.003		1.32	0.001
1.32167	0.042		1.32167	0.042		1.32167	0.004		1.32167	-0.01		1.32167	-0.011		1.32167	0.021		1.32167	0.026		1.32167	0.006		1.32167	0.003
1.32333	0.039		1.32333	0.039		1.32333	0.005		1.32333	-0.01		1.32333	-0.01		1.32333	0.021		1.32333	0.024		1.32333	0.006		1.32333	-0.001
1.325	0.04		1.325	0.04		1.325	0.008		1.325	-0.011		1.325	-0.011		1.325	0.024		1.325	0.03		1.325	0.007		1.325	0
1.32667	0.044		1.32667	0.044		1.32667	0.01		1.32667	-0.012		1.32667	-0.011		1.32667	0.022		1.32667	0.028		1.32667	0.007		1.32667	-0.002
1.32833	0.046		1.32833	0.046		1.32833	0.013		1.32833	-0.01		1.32833	-0.006		1.32833	0.022		1.32833	0.028		1.32833	0.008		1.32833	0
1.33	0.045		1.33	0.045		1.33	0.014		1.33	-0.01		1.33	-0.006		1.33	0.023		1.33	0.029		1.33	0.006		1.33	0.002
1.33167	0.046		1.33167	0.046		1.33167	0.018		1.33167	-0.01		1.33167	-0.005		1.33167	0.025		1.33167	0.03		1.33167	0.004		1.33167	-0.003
1.33333	0.051		1.33333	0.051		1.33333	0.013		1.33333	-0.013		1.33333	-0.003		1.33333	0.021		1.33333	0.028		1.33333	0.003		1.33333	-0.001
1.335	0.053		1.335	0.053		1.335	0.017		1.335	-0.012		1.335	-0.002		1.335	0.018		1.335	0.028		1.335	0.007		1.335	0
1.33667	0.051		1.33667	0.051		1.33667	0.017		1.33667	-0.015		1.33667	-0.004		1.33667	0.017		1.33667	0.024		1.33667	0.002		1.33667	0.009
1.33833	0.054		1.33833	0.054		1.33833	0.015		1.33833	-0.014		1.33833	-0.001		1.33833	0.017		1.33833	0.025		1.33833	0.006		1.33833	-0.006
1.34	0.055		1.34	0.055		1.34	0.016		1.34	-0.012		1.34	-0.001		1.34	0.015		1.34	0.021		1.34	0.007		1.34	-0.003
1.34167	0.057		1.34167	0.057		1.34167	0.015		1.34167	-0.016		1.34167	-0.001		1.34167	0.015		1.34167	0.023		1.34167	0.007		1.34167	-0.008
1.34333	0.06		1.34333	0.06		1.34333	0.017		1.34333	-0.013		1.34333	0.004		1.34333	0.018		1.34333	0.022		1.34333	0.006		1.34333	-0.006
1.345	0.058		1.345	0.058		1.345	0.026		1.345	-0.014		1.345	0.004		1.345	0.017		1.345	0.022		1.345	0.001		1.345	-0.006
1.34667	0.057		1.34667	0.057		1.34667	0.028		1.34667	-0.009		1.34667	0.012		1.34667	0.016		1.34667	0.023		1.34667	0.006		1.34667	-0.005
1.34833	0.056		1.34833	0.056		1.34833	0.028		1.34833	-0.011		1.34833	0.011		1.34833	0.019		1.34833	0.021		1.34833	0.004		1.34833	-0.003
1.35	0.061		1.35	0.061		1.35	0.028		1.35	-0.008		1.35	0.007		1.35	0.018		1.35	0.021		1.35	0.006		1.35	-0.004
1.35167	0.063		1.35167	0.063		1.35167	0.025		1.35167	-0.007		1.35167	0.003		1.35167	0.022		1.35167	0.023		1.35167	0.005		1.35167	-0.001
1.35333	0.066		1.35333	0.066		1.35333	0.028		1.35333	-0.008		1.35333	0.001		1.35333	0.019		1.35333	0.02		1.35333	0.006		1.35333	-0.001
1.355	0.07		1.355	0.07		1.355	0.026		1.355	-0.013		1.355	0		1.355	0.022		1.355	0.02		1.355	0.006		1.355	0.004
1.35667	0.074		1.35667	0.074		1.35667	0.027		1.35667	-0.011		1.35667	-0.001		1.35667	0.02		1.35667	0.022		1.35667	0.006		1.35667	0.001
1.35833	0.071		1.35833	0.071		1.35833	0.026		1.35833	-0.015		1.35833	0.001		1.35833	0.021		1.35833	0.023		1.35833	0.004		1.35833	0.002
1.36	0.074		1.36	0.074		1.36	0.027		1.36	-0.011		1.36	-0.002		1.36	0.019		1.36	0.023		1.36	0.007		1.36	0
1.36167	0.076		1.36167	0.076		1.36167	0.024		1.36167	-0.012		1.36167	-0.005		1.36167	0.022		1.36167	0.021		1.36167	0.009		1.36167	0.001
1.36333	0.081		1.36333	0.081		1.36333	0.024		1.36333	-0.012		1.36333	-0.006		1.36333	0.023		1.36333	0.022		1.36333	0.007		1.36333	0.003
1.365	0.079		1.365	0.079		1.365	0.026		1.365	-0.011		1.365	-0.007		1.365	0.025		1.365	0.02		1.365	0.008		1.365	0.002
1.36667	0.081		1.36667	0.081		1.36667	0.028		1.36667	-0.009		1.36667	-0.007		1.36667	0.028		1.36667	0.018		1.36667	0.007		1.36667	0
1.36833	0.09		1.36833	0.09		1.36833	0.028		1.36833	-0.008		1.36833	-0.005		1.36833	0.03		1.36833	0.021		1.36833	0.006		1.36833	-0.001
1.37	0.094		1.37	0.094		1.37	0.026		1.37	-0.01		1.37	-0.006		1.37	0.027		1.37	0.02		1.37	0.006		1.37	0
1.37167	0.095		1.37167	0.095		1.37167	0.029		1.37167	-0.011		1.37167	-0.006		1.37167	0.025		1.37167	0.024		1.37167	0.006		1.37167	0.001
1.37333	0.095		1.37333	0.095		1.37333	0.027		1.37333	-0.007		1.37333	-0.006		1.37333	0.028		1.37333	0.019		1.37333	0.007		1.37333	0.015
1.375	0.1		1.375	0.1		1.375	0.029		1.375	-0.01		1.375	-0.007		1.375	0.025		1.375	0.021		1.375	0.006		1.375	0
1.37667	0.106		1.37667	0.106		1.37667	0.026		1.37667	-0.009		1.37667	-0.005		1.37667	0.025		1.37667	0.018		1.37667	0.007		1.37667	0.005
1.37833	0.109		1.37833	0.109		1.37833	0.025		1.37833	-0.009		1.37833	-0.003		1.37833	0.024		1.37833	0.02		1.37833	0.008		1.37833	0.003
1.38	0.11		1.38	0.11		1.38	0.026		1.38	-0.009		1.38	-0.004		1.38	0.02		1.38	0.018		1.38	0.005		1.38	0.003
1.38167	0.113		1.38167	0.113		1.38167	0.026		1.38167	-0.011		1.38167	-0.003		1.38167	0.017		1.38167	0.018		1.38167	0.008		1.38167	0.003
1.38333	0.119		1.38333	0.119		1.38333	0.028		1.38333	-0.015		1.38333	-0.004		1.38333	0.011		1.38333	0.017		1.38333	0.003		1.38333	0.006
1.385	0.118		1.385	0.118		1.385	0.028		1.385	-0.014		1.385	-0.003		1.385	0.008		1.385	0.018		1.385	0.006		1.385	0.009
1.38667	0.125		1.38667	0.125		1.38667	0.025		1.38667	-0.01		1.38667	-0.006		1.38667	0.006		1.38667	0.019		1.38667	0.001		1.38667	0.011
1.38833	0.12		1.38833	0.12		1.38833	0.025		1.38833	-0.008		1.38833	0		1.38833	0.003		1.38833	0.021		1.38833	0.002		1.38833	0.008
1.39	0.125		1.39	0.125		1.39	0.017		1.39	-0.006		1.39	0.003		1.39	0.004		1.39	0.017		1.39	-0.001		1.39	0.013
1.39167	0.128		1.39167	0.128		1.39167	0.016		1.39167	-0.006		1.39167	0.008		1.39167	0		1.39167	0.017		1.39167	0.002		1.39167	0.013
1.39333	0.126		1.39333	0.126		1.39333	0.016		1.39333	-0.004		1.39333	0.008		1.39333	-0.001		1.39333	0.019		1.39333	-0.001		1.39333	0.016
1.395	0.124		1.395	0.124		1.395	0.017		1.395	-0.003		1.395	0.016		1.395	-0.001		1.395	0.018		1.395	-0.001		1.395	0.014
1.39667	0.128		1.39667	0.128		1.39667	0.012		1.39667	0.001		1.39667	0.023		1.39667	0.002		1.39667	0.016		1.39667	-0.002		1.39667	0.013
1.39833	0.13		1.39833	0.13		1.39833	0.011		1.39833	0.004		1.39833	0.023		1.39833	-0.001		1.39833	0.018		1.39833	0		1.39833	0.013
1.4	0.132		1.4	0.132		1.4	0.009		1.4	0.006		1.4	0.021		1.4	0.003		1.4	0.018		1.4	0		1.4	0.017
1.40167	0.129		1.40167	0.129		1.40167	0.011		1.40167	0.008		1.40167	0.026		1.40167	0.003		1.40167	0.018		1.40167	0.002		1.40167	0.018
1.40333	0.132		1.40333	0.132		1.40333	0.008		1.40333	0.007		1.40333	0.022		1.40333	0.003		1.40333	0.017		1.40333	0.002		1.40333	0.02
1.405	0.132		1.405	0.132		1.405	0.005		1.405	0.005		1.405	0.021		1.405	0.006		1.405	0.017		1.405	0.002		1.405	0.02
1.40667	0.137		1.40667	0.137		1.40667	0.008		1.40667	0.009		1.40667	0.02		1.40667	0.007		1.40667	0.016		1.40667	0.003		1.40667	0.014
1.40833	0.137		1.40833	0.137		1.40833	0.007		1.40833	0.01		1.40833	0.019		1.40833	0.006		1.40833	0.015		1.40833	0.003		1.40833	0.017
1.41	0.13		1.41	0.13		1.41	0.008		1.41	0.012		1.41	0.02		1.41	0.007		1.41	0.017		1.41	0.007		1.41	0.01
1.41167	0.138		1.41167	0.138		1.41167	0.007		1.41167	0.013		1.41167	0.02		1.41167	0.004		1.41167	0.014		1.41167	0.006		1.41167	0.01
1.41333	0.142		1.41333	0.142		1.41333	0.005		1.41333	0.009		1.41333	0.018		1.41333	0.004		1.41333	0.014		1.41333	0.008		1.41333	0.013
1.415	0.143		1.415	0.143		1.415	0.005		1.415	0.007		1.415	0.014		1.415	0.007		1.415	0.016		1.415	0.007		1.415	0.012
1.41667	0.146		1.41667	0.146		1.41667	0.009		1.41667	0.009		1.41667	0.009		1.41667	0.005		1.41667	0.016		1.41667	0.006		1.41667	0.015
1.41833	0.147		1.41833	0.147		1.41833	0.005		1.41833	0.004		1.41833	0.01		1.41833	0.007		1.41833	0.02		1.41833	0.008		1.41833	0.01
1.42	0.149		1.42	0.149		1.42	0.006		1.42	0.005		1.42	0.005		1.42	0.009		1.42	0.021		1.42	0.008		1.42	0.012
1.42167	0.152		1.42167	0.152		1.42167	0.004		1.42167	0.007		1.42167	0.003		1.42167	0.01		1.42167	0.02		1.42167	0.009		1.42167	0.009
1.42333	0.155		1.42333	0.155		1.42333	0.005		1.42333	0.003		1.42333	0.003		1.42333	0.012		1.42333	0.021		1.42333	0.006		1.42333	0.011
1.425	0.151		1.425	0.151		1.425	0.002		1.425	0.006		1.425	0		1.425	0.018		1.425	0.02		1.425	0.008		1.425	0.011
1.42667	0.157		1.42667	0.157		1.42667	0.006		1.42667	0.003		1.42667	0		1.42667	0.018		1.42667	0.023		1.42667	0.008		1.42667	0.009
1.42833	0.168		1.42833	0.168		1.42833	0.005		1.42833	0.004		1.42833	0		1.42833	0.022		1.42833	0.023		1.42833	0.007		1.42833	0.011
1.43	0.16		1.43	0.16		1.43	0.005		1.43	0.004		1.43	-0.001		1.43	0.023		1.43	0.02		1.43	0.009		1.43	0.003
1.43167	0.166		1.43167	0.166		1.43167	0.006		1.43167	0.001		1.43167	0.003		1.43167	0.022		1.43167	0.023		1.43167	0.007		1.43167	0.001
1.43333	0.163		1.43333	0.163		1.43333	0.005		1.43333	0.003		1.43333	0.001		1.43333	0.022		1.43333	0.019		1.43333	0.006		1.43333	0.002
1.435	0.168		1.435	0.168		1.435	0.006		1.435	0.004		1.435	0.008		1.435	0.02		1.435	0.019		1.435	0.005		1.435	-0.002
1.43667	0.167		1.43667	0.167		1.43667	0.007		1.43667	0.003		1.43667	0.011		1.43667	0.019		1.43667	0.021		1.43667	0.008		1.43667	-0.003
1.43833	0.163		1.43833	0.163		1.43833	0.007		1.43833	0.005		1.43833	0.017		1.43833	0.02		1.43833	0.019		1.43833	0.006		1.43833	-0.006
1.44	0.159		1.44	0.159		1.44	0.01		1.44	0.005		1.44	0.016		1.44	0.017		1.44	0.018		1.44	0.004		1.44	-0.009
1.44167	0.16		1.44167	0.16		1.44167	0.012		1.44167	0.003		1.44167	0.016		1.44167	0.017		1.44167	0.018		1.44167	0.006		1.44167	-0.007
1.44333	0.157		1.44333	0.157		1.44333	0.01		1.44333	0		1.44333	0.019		1.44333	0.011		1.44333	0.018		1.44333	0.008		1.44333	-0.006
1.445	0.155		1.445	0.155		1.445	0.013		1.445	-0.001		1.445	0.022		1.445	0.009		1.445	0.018		1.445	0.004		1.445	-0.011
1.44667	0.158		1.44667	0.158		1.44667	0.008		1.44667	-0.005		1.44667	0.02		1.44667	0.007		1.44667	0.018		1.44667	0.006		1.44667	-0.019
1.44833	0.159		1.44833	0.159		1.44833	0.009		1.44833	-0.003		1.44833	0.024		1.44833	0.004		1.44833	0.016		1.44833	0.006		1.44833	-0.006
1.45	0.161		1.45	0.161		1.45	0.006		1.45	-0.002		1.45	0.025		1.45	0.002		1.45	0.018		1.45	0.007		1.45	-0.004
1.45167	0.162		1.45167	0.162		1.45167	0.008		1.45167	-0.001		1.45167	0.024		1.45167	0		1.45167	0.018		1.45167	0.012		1.45167	-0.008
1.45333	0.16		1.45333	0.16		1.45333	0.006		1.45333	-0.002		1.45333	0.026		1.45333	0.006		1.45333	0.019		1.45333	0.008		1.45333	-0.004
1.455	0.155		1.455	0.155		1.455	0.004		1.455	-0.002		1.455	0.029		1.455	0.004		1.455	0.017		1.455	0.01		1.455	-0.006
1.45667	0.154		1.45667	0.154		1.45667	0.008		1.45667	-0.003		1.45667	0.026		1.45667	0.009		1.45667	0.018		1.45667	0.012		1.45667	-0.007
1.45833	0.154		1.45833	0.154		1.45833	0.007		1.45833	-0.001		1.45833	0.027		1.45833	0.006		1.45833	0.015		1.45833	0.015		1.45833	-0.003
1.46	0.156		1.46	0.156		1.46	0.007		1.46	-0.004		1.46	0.024		1.46	0.014		1.46	0.014		1.46	0.011		1.46	-0.004
1.46167	0.151		1.46167	0.151		1.46167	0.011		1.46167	-0.004		1.46167	0.027		1.46167	0.02		1.46167	0.011		1.46167	0.013		1.46167	-0.007
1.46333	0.154		1.46333	0.154		1.46333	0.011		1.46333	-0.003		1.46333	0.024		1.46333	0.022		1.46333	0.011		1.46333	0.011		1.46333	-0.006
1.465	0.145		1.465	0.145		1.465	0.009		1.465	-0.005		1.465	0.022		1.465	0.02		1.465	0.01		1.465	0.012		1.465	-0.009
1.46667	0.15		1.46667	0.15		1.46667	0.006		1.46667	0.001		1.46667	0.021		1.46667	0.023		1.46667	0.011		1.46667	0.01		1.46667	-0.009
1.46833	0.148		1.46833	0.148		1.46833	0.006		1.46833	-0.001		1.46833	0.023		1.46833	0.025		1.46833	0.008		1.46833	0.008		1.46833	-0.01
1.47	0.158		1.47	0.158		1.47	0.009		1.47	0.001		1.47	0.021		1.47	0.026		1.47	0.01		1.47	0.004		1.47	-0.007
1.47167	0.152		1.47167	0.152		1.47167	0.014		1.47167	0.003		1.47167	0.022		1.47167	0.026		1.47167	0.01		1.47167	0.001		1.47167	-0.006
1.47333	0.16		1.47333	0.16		1.47333	0.025		1.47333	0.003		1.47333	0.025		1.47333	0.03		1.47333	0.012		1.47333	0		1.47333	-0.006
1.475	0.158		1.475	0.158		1.475	0.025		1.475	0.002		1.475	0.022		1.475	0.033		1.475	0.015		1.475	0.002		1.475	-0.005
1.47667	0.167		1.47667	0.167		1.47667	0.024		1.47667	-0.001		1.47667	0.022		1.47667	0.036		1.47667	0.016		1.47667	-0.002		1.47667	-0.008
1.47833	0.162		1.47833	0.162		1.47833	0.025		1.47833	-0.001		1.47833	0.022		1.47833	0.036		1.47833	0.015		1.47833	-0.002		1.47833	-0.005
1.48	0.161		1.48	0.161		1.48	0.027		1.48	-0.001		1.48	0.021		1.48	0.037		1.48	0.015		1.48	-0.005		1.48	-0.006
1.48167	0.158		1.48167	0.158		1.48167	0.025		1.48167	-0.003		1.48167	0.025		1.48167	0.038		1.48167	0.016		1.48167	-0.005		1.48167	-0.004
1.48333	0.16		1.48333	0.16		1.48333	0.025		1.48333	-0.001		1.48333	0.022		1.48333	0.031		1.48333	0.015		1.48333	-0.007		1.48333	-0.02
1.485	0.159		1.485	0.159		1.485	0.027		1.485	-0.003		1.485	0.019		1.485	0.028		1.485	0.016		1.485	-0.014		1.485	-0.008
1.48667	0.16		1.48667	0.16		1.48667	0.028		1.48667	0		1.48667	0.022		1.48667	0.024		1.48667	0.018		1.48667	-0.015		1.48667	-0.006
1.48833	0.157		1.48833	0.157		1.48833	0.026		1.48833	0		1.48833	0.022		1.48833	0.027		1.48833	0.02		1.48833	-0.017		1.48833	-0.007
1.49	0.155		1.49	0.155		1.49	0.027		1.49	0		1.49	0.019		1.49	0.023		1.49	0.019		1.49	-0.019		1.49	-0.005
1.49167	0.16		1.49167	0.16		1.49167	0.026		1.49167	0		1.49167	0.02		1.49167	0.022		1.49167	0.018		1.49167	-0.018		1.49167	0.001
1.49333	0.159		1.49333	0.159		1.49333	0.028		1.49333	0		1.49333	0.022		1.49333	0.021		1.49333	0.015		1.49333	-0.017		1.49333	0.005
1.495	0.154		1.495	0.154		1.495	0.027		1.495	0		1.495	0.02		1.495	0.023		1.495	0.016		1.495	-0.02		1.495	0.006
1.49667	0.158		1.49667	0.158		1.49667	0.03		1.49667	-0.001		1.49667	0.024		1.49667	0.022		1.49667	0.016		1.49667	-0.017		1.49667	0.003
1.49833	0.153		1.49833	0.153		1.49833	0.028		1.49833	-0.002		1.49833	0.023		1.49833	0.027		1.49833	0.014		1.49833	-0.014		1.49833	0.004
1.5	0.152		1.5	0.152		1.5	0.028		1.5	-0.003		1.5	0.026		1.5	0.026		1.5	0.016		1.5	-0.014		1.5	0.004
1.50167	0.143		1.50167	0.143		1.50167	0.029		1.50167	-0.003		1.50167	0.025		1.50167	0.028		1.50167	0.014		1.50167	-0.015		1.50167	0.004
1.50333	0.15		1.50333	0.15		1.50333	0.03		1.50333	-0.007		1.50333	0.026		1.50333	0.024		1.50333	0.016		1.50333	-0.017		1.50333	0.005
1.505	0.145		1.505	0.145		1.505	0.032		1.505	-0.01		1.505	0.03		1.505	0.022		1.505	0.015		1.505	-0.015		1.505	0.003
1.50667	0.15		1.50667	0.15		1.50667	0.031		1.50667	-0.014		1.50667	0.033		1.50667	0.023		1.50667	0.015		1.50667	-0.005		1.50667	0.007
1.50833	0.151		1.50833	0.151		1.50833	0.032		1.50833	-0.014		1.50833	0.034		1.50833	0.02		1.50833	0.017		1.50833	-0.005		1.50833	0
1.51	0.149		1.51	0.149		1.51	0.03		1.51	-0.016		1.51	0.035		1.51	0.022		1.51	0.014		1.51	-0.018		1.51	0.005
1.51167	0.149		1.51167	0.149		1.51167	0.028		1.51167	-0.017		1.51167	0.035		1.51167	0.017		1.51167	0.014		1.51167	-0.017		1.51167	0.008
1.51333	0.145		1.51333	0.145		1.51333	0.032		1.51333	-0.022		1.51333	0.036		1.51333	0.02		1.51333	0.014		1.51333	-0.014		1.51333	0.01
1.515	0.146		1.515	0.146		1.515	0.03		1.515	-0.016		1.515	0.033		1.515	0.021		1.515	0.016		1.515	-0.017		1.515	0.01
1.51667	0.148		1.51667	0.148		1.51667	0.028		1.51667	-0.018		1.51667	0.032		1.51667	0.023		1.51667	0.014		1.51667	-0.016		1.51667	0.013
1.51833	0.148		1.51833	0.148		1.51833	0.03		1.51833	-0.021		1.51833	0.032		1.51833	0.02		1.51833	0.012		1.51833	-0.018		1.51833	0.011
1.52	0.152		1.52	0.152		1.52	0.028		1.52	-0.02		1.52	0.032		1.52	0.022		1.52	0.012		1.52	-0.02		1.52	0.006
1.52167	0.148		1.52167	0.148		1.52167	0.028		1.52167	-0.021		1.52167	0.03		1.52167	0.021		1.52167	0.012		1.52167	-0.018		1.52167	0.018
1.52333	0.152		1.52333	0.152		1.52333	0.025		1.52333	-0.019		1.52333	0.027		1.52333	0.018		1.52333	0.016		1.52333	-0.017		1.52333	0.016
1.525	0.151		1.525	0.151		1.525	0.025		1.525	-0.02		1.525	0.032		1.525	0.02		1.525	0.012		1.525	-0.006		1.525	0.015
1.52667	0.154		1.52667	0.154		1.52667	0.026		1.52667	-0.018		1.52667	0.03		1.52667	0.016		1.52667	0.015		1.52667	-0.007		1.52667	0.022
1.52833	0.156		1.52833	0.156		1.52833	0.023		1.52833	-0.012		1.52833	0.035		1.52833	0.019		1.52833	0.014		1.52833	-0.007		1.52833	0.019
1.53	0.155		1.53	0.155		1.53	0.023		1.53	-0.01		1.53	0.031		1.53	0.022		1.53	0.013		1.53	-0.007		1.53	0.018
1.53167	0.153		1.53167	0.153		1.53167	0.025		1.53167	-0.011		1.53167	0.03		1.53167	0.02		1.53167	0.013		1.53167	-0.012		1.53167	0.017
1.53333	0.152		1.53333	0.152		1.53333	0.027		1.53333	-0.009		1.53333	0.029		1.53333	0.022		1.53333	0.016		1.53333	-0.021		1.53333	0.012
1.535	0.151		1.535	0.151		1.535	0.027		1.535	-0.009		1.535	0.028		1.535	0.021		1.535	0.011		1.535	-0.018		1.535	0.011
1.53667	0.152		1.53667	0.152		1.53667	0.031		1.53667	-0.007		1.53667	0.03		1.53667	0.021		1.53667	0.015		1.53667	-0.018		1.53667	0.014
1.53833	0.146		1.53833	0.146		1.53833	0.031		1.53833	-0.009		1.53833	0.029		1.53833	0.022		1.53833	0.013		1.53833	-0.018		1.53833	0.012
1.54	0.151		1.54	0.151		1.54	0.032		1.54	-0.005		1.54	0.023		1.54	0.022		1.54	0.012		1.54	-0.02		1.54	0.01
1.54167	0.155		1.54167	0.155		1.54167	0.028		1.54167	-0.006		1.54167	0.023		1.54167	0.023		1.54167	0.013		1.54167	-0.024		1.54167	0.009
1.54333	0.161		1.54333	0.161		1.54333	0.027		1.54333	-0.003		1.54333	0.018		1.54333	0.021		1.54333	0.014		1.54333	-0.026		1.54333	0.007
1.545	0.161		1.545	0.161		1.545	0.03		1.545	-0.008		1.545	0.014		1.545	0.02		1.545	0.018		1.545	-0.027		1.545	0.006
1.54667	0.162		1.54667	0.162		1.54667	0.031		1.54667	-0.004		1.54667	0.015		1.54667	0.019		1.54667	0.021		1.54667	-0.028		1.54667	0.004
1.54833	0.163		1.54833	0.163		1.54833	0.028		1.54833	-0.006		1.54833	0.014		1.54833	0.024		1.54833	0.017		1.54833	-0.028		1.54833	0.007
1.55	0.16		1.55	0.16		1.55	0.028		1.55	-0.005		1.55	0.013		1.55	0.022		1.55	0.017		1.55	-0.028		1.55	0.006
1.55167	0.156		1.55167	0.156		1.55167	0.03		1.55167	-0.005		1.55167	0.011		1.55167	0.026		1.55167	0.014		1.55167	-0.025		1.55167	0.005
1.55333	0.163		1.55333	0.163		1.55333	0.032		1.55333	-0.007		1.55333	0.013		1.55333	0.027		1.55333	0.016		1.55333	-0.023		1.55333	0.002
1.555	0.162		1.555	0.162		1.555	0.024		1.555	-0.009		1.555	0.015		1.555	0.024		1.555	0.017		1.555	-0.021		1.555	0.005
1.55667	0.162		1.55667	0.162		1.55667	0.027		1.55667	-0.015		1.55667	0.013		1.55667	0.025		1.55667	0.012		1.55667	-0.019		1.55667	0.003
1.55833	0.162		1.55833	0.162		1.55833	0.03		1.55833	-0.016		1.55833	0.011		1.55833	0.027		1.55833	0.015		1.55833	-0.018		1.55833	0
1.56	0.161		1.56	0.161		1.56	0.028		1.56	-0.017		1.56	0.012		1.56	0.025		1.56	0.015		1.56	-0.019		1.56	0.007
1.56167	0.161		1.56167	0.161		1.56167	0.025		1.56167	-0.018		1.56167	0.007		1.56167	0.023		1.56167	0.011		1.56167	-0.005		1.56167	0.005
1.56333	0.165		1.56333	0.165		1.56333	0.025		1.56333	-0.02		1.56333	0.009		1.56333	0.021		1.56333	0.013		1.56333	-0.003		1.56333	0.005
1.565	0.163		1.565	0.163		1.565	0.025		1.565	-0.016		1.565	0.009		1.565	0.023		1.565	0.014		1.565	-0.003		1.565	0.01
1.56667	0.163		1.56667	0.163		1.56667	0.025		1.56667	-0.017		1.56667	0.012		1.56667	0.025		1.56667	0.013		1.56667	-0.016		1.56667	0.001
1.56833	0.165		1.56833	0.165		1.56833	0.022		1.56833	-0.015		1.56833	0.01		1.56833	0.026		1.56833	0.016		1.56833	-0.015		1.56833	0.005
1.57	0.166		1.57	0.166		1.57	0.023		1.57	-0.014		1.57	0.008		1.57	0.027		1.57	0.009		1.57	-0.019		1.57	0.005
1.57167	0.164		1.57167	0.164		1.57167	0.026		1.57167	-0.012		1.57167	0.011		1.57167	0.032		1.57167	0.009		1.57167	-0.017		1.57167	0.005
1.57333	0.163		1.57333	0.163		1.57333	0.025		1.57333	-0.015		1.57333	0.009		1.57333	0.028		1.57333	0.011		1.57333	-0.018		1.57333	0.008
1.575	0.162		1.575	0.162		1.575	0.026		1.575	-0.013		1.575	0.01		1.575	0.033		1.575	0.014		1.575	-0.02		1.575	0.005
1.57667	0.165		1.57667	0.165		1.57667	0.026		1.57667	-0.011		1.57667	0.011		1.57667	0.028		1.57667	0.017		1.57667	-0.02		1.57667	0.008
1.57833	0.169		1.57833	0.169		1.57833	0.026		1.57833	-0.011		1.57833	0.012		1.57833	0.031		1.57833	0.017		1.57833	-0.02		1.57833	0.008
1.58	0.163		1.58	0.163		1.58	0.024		1.58	-0.013		1.58	0.012		1.58	0.036		1.58	0.015		1.58	-0.02		1.58	0.006
1.58167	0.168		1.58167	0.168		1.58167	0.027		1.58167	-0.013		1.58167	0.013		1.58167	0.038		1.58167	0.017		1.58167	-0.024		1.58167	0.005
1.58333	0.171		1.58333	0.171		1.58333	0.025		1.58333	-0.01		1.58333	0.012		1.58333	0.04		1.58333	0.02		1.58333	-0.024		1.58333	0.005
1.585	0.166		1.585	0.166		1.585	0.03		1.585	-0.007		1.585	0.013		1.585	0.043		1.585	0.017		1.585	-0.025		1.585	0.015
1.58667	0.17		1.58667	0.17		1.58667	0.026		1.58667	-0.006		1.58667	0.013		1.58667	0.039		1.58667	0.021		1.58667	-0.026		1.58667	0.014
1.58833	0.169		1.58833	0.169		1.58833	0.03		1.58833	-0.001		1.58833	0.013		1.58833	0.039		1.58833	0.02		1.58833	-0.023		1.58833	0.01
1.59	0.17		1.59	0.17		1.59	0.028		1.59	0.001		1.59	0.011		1.59	0.037		1.59	0.02		1.59	-0.023		1.59	0.007
1.59167	0.17		1.59167	0.17		1.59167	0.029		1.59167	0.006		1.59167	0.014		1.59167	0.04		1.59167	0.018		1.59167	-0.019		1.59167	0.013
1.59333	0.175		1.59333	0.175		1.59333	0.028		1.59333	0.006		1.59333	0.012		1.59333	0.041		1.59333	0.019		1.59333	-0.016		1.59333	0.016
1.595	0.17		1.595	0.17		1.595	0.029		1.595	0.008		1.595	0.014		1.595	0.037		1.595	0.018		1.595	-0.015		1.595	0.014
1.59667	0.17		1.59667	0.17		1.59667	0.027		1.59667	0.011		1.59667	0.011		1.59667	0.032		1.59667	0.02		1.59667	-0.018		1.59667	0.013
1.59833	0.17		1.59833	0.17		1.59833	0.027		1.59833	0.011		1.59833	0.012		1.59833	0.026		1.59833	0.019		1.59833	-0.019		1.59833	0.015
1.6	0.173		1.6	0.173		1.6	0.025		1.6	0.014		1.6	0.011		1.6	0.025		1.6	0.021		1.6	-0.015		1.6	0.014
1.60167	0.176		1.60167	0.176		1.60167	0.023		1.60167	0.012		1.60167	0.01		1.60167	0.026		1.60167	0.017		1.60167	-0.018		1.60167	0.013
1.60333	0.177		1.60333	0.177		1.60333	0.024		1.60333	0.009		1.60333	0.012		1.60333	0.014		1.60333	0.016		1.60333	-0.017		1.60333	0.014
1.605	0.181		1.605	0.181		1.605	0.023		1.605	0.009		1.605	0.009		1.605	0.014		1.605	0.022		1.605	-0.019		1.605	0.014
1.60667	0.181		1.60667	0.181		1.60667	0.028		1.60667	0.012		1.60667	0.009		1.60667	0.006		1.60667	0.02		1.60667	-0.017		1.60667	0.017
1.60833	0.179		1.60833	0.179		1.60833	0.027		1.60833	0.008		1.60833	0.013		1.60833	0.011		1.60833	0.022		1.60833	-0.016		1.60833	0.017
1.61	0.181		1.61	0.181		1.61	0.029		1.61	0.012		1.61	0.01		1.61	0.008		1.61	0.023		1.61	-0.005		1.61	0.018
1.61167	0.183		1.61167	0.183		1.61167	0.029		1.61167	0.007		1.61167	0.011		1.61167	0.011		1.61167	0.023		1.61167	-0.008		1.61167	0.017
1.61333	0.183		1.61333	0.183		1.61333	0.027		1.61333	0.003		1.61333	0.013		1.61333	0.013		1.61333	0.02		1.61333	-0.015		1.61333	0.021
1.615	0.19		1.615	0.19		1.615	0.025		1.615	0.005		1.615	0.01		1.615	0.017		1.615	0.021		1.615	-0.018		1.615	0.023
1.61667	0.181		1.61667	0.181		1.61667	0.026		1.61667	0.005		1.61667	0.013		1.61667	0.023		1.61667	0.022		1.61667	-0.02		1.61667	0.021
1.61833	0.185		1.61833	0.185		1.61833	0.025		1.61833	0.006		1.61833	0.011		1.61833	0.02		1.61833	0.023		1.61833	-0.023		1.61833	0.014
1.62	0.184		1.62	0.184		1.62	0.014		1.62	0.004		1.62	0.011		1.62	0.016		1.62	0.019		1.62	-0.025		1.62	0.013
1.62167	0.182		1.62167	0.182		1.62167	0.014		1.62167	0.002		1.62167	0.01		1.62167	0.021		1.62167	0.02		1.62167	-0.024		1.62167	0.016
1.62333	0.182		1.62333	0.182		1.62333	0.01		1.62333	0.005		1.62333	0.012		1.62333	0.011		1.62333	0.022		1.62333	-0.02		1.62333	0.018
1.625	0.182		1.625	0.182		1.625	0.011		1.625	0.005		1.625	0.017		1.625	0.016		1.625	0.018		1.625	-0.016		1.625	0.021
1.62667	0.18		1.62667	0.18		1.62667	0.01		1.62667	0.006		1.62667	0.02		1.62667	0.015		1.62667	0.02		1.62667	-0.005		1.62667	0.019
1.62833	0.176		1.62833	0.176		1.62833	0.011		1.62833	0.004		1.62833	0.02		1.62833	0.021		1.62833	0.022		1.62833	-0.003		1.62833	0.023
1.63	0.176		1.63	0.176		1.63	0.011		1.63	0		1.63	0.023		1.63	0.021		1.63	0.02		1.63	-0.002		1.63	0.025
1.63167	0.173		1.63167	0.173		1.63167	0.008		1.63167	-0.001		1.63167	0.025		1.63167	0.022		1.63167	0.025		1.63167	-0.006		1.63167	0.017
1.63333	0.171		1.63333	0.171		1.63333	0.01		1.63333	-0.008		1.63333	0.022		1.63333	0.019		1.63333	0.023		1.63333	-0.004		1.63333	0.018
1.635	0.168		1.635	0.168		1.635	0.011		1.635	-0.003		1.635	0.022		1.635	0.021		1.635	0.026		1.635	-0.005		1.635	0.021
1.63667	0.167		1.63667	0.167		1.63667	0.013		1.63667	-0.008		1.63667	0.017		1.63667	0.024		1.63667	0.025		1.63667	-0.005		1.63667	0.013
1.63833	0.164		1.63833	0.164		1.63833	0.01		1.63833	-0.004		1.63833	0.018		1.63833	0.024		1.63833	0.026		1.63833	-0.001		1.63833	0.018
1.64	0.169		1.64	0.169		1.64	0.01		1.64	-0.002		1.64	0.015		1.64	0.024		1.64	0.025		1.64	-0.003		1.64	0.016
1.64167	0.168		1.64167	0.168		1.64167	0.01		1.64167	0		1.64167	0.007		1.64167	0.021		1.64167	0.028		1.64167	0		1.64167	0.014
1.64333	0.165		1.64333	0.165		1.64333	0.01		1.64333	0		1.64333	0.01		1.64333	0.024		1.64333	0.031		1.64333	0		1.64333	0.017
1.645	0.167		1.645	0.167		1.645	0.012		1.645	-0.001		1.645	0.008		1.645	0.026		1.645	0.028		1.645	0		1.645	0.013
1.64667	0.164		1.64667	0.164		1.64667	0.013		1.64667	-0.003		1.64667	0.01		1.64667	0.028		1.64667	0.028		1.64667	0.002		1.64667	0.015
1.64833	0.169		1.64833	0.169		1.64833	0.023		1.64833	-0.002		1.64833	0.01		1.64833	0.026		1.64833	0.031		1.64833	0.003		1.64833	0.014
1.65	0.165		1.65	0.165		1.65	0.023		1.65	-0.008		1.65	0.009		1.65	0.027		1.65	0.027		1.65	0.005		1.65	0.018
1.65167	0.166		1.65167	0.166		1.65167	0.025		1.65167	-0.007		1.65167	0.015		1.65167	0.025		1.65167	0.028		1.65167	0.005		1.65167	0.017
1.65333	0.167		1.65333	0.167		1.65333	0.024		1.65333	-0.009		1.65333	0.008		1.65333	0.028		1.65333	0.029		1.65333	0.004		1.65333	0.016
1.655	0.165		1.655	0.165		1.655	0.026		1.655	-0.011		1.655	0.01		1.655	0.029		1.655	0.029		1.655	0.007		1.655	0.016
1.65667	0.164		1.65667	0.164		1.65667	0.029		1.65667	-0.01		1.65667	0.011		1.65667	0.03		1.65667	0.024		1.65667	0.007		1.65667	0.02
1.65833	0.169		1.65833	0.169		1.65833	0.025		1.65833	-0.009		1.65833	0.01		1.65833	0.029		1.65833	0.025		1.65833	0.006		1.65833	0.018
1.66	0.17		1.66	0.17		1.66	0.025		1.66	-0.005		1.66	0.011		1.66	0.03		1.66	0.028		1.66	0.011		1.66	0.017
1.66167	0.169		1.66167	0.169		1.66167	0.028		1.66167	-0.005		1.66167	0.011		1.66167	0.03		1.66167	0.026		1.66167	0.013		1.66167	0.018
1.66333	0.17		1.66333	0.17		1.66333	0.028		1.66333	-0.008		1.66333	0.01		1.66333	0.029		1.66333	0.026		1.66333	0.01		1.66333	0.018
1.665	0.169		1.665	0.169		1.665	0.027		1.665	-0.005		1.665	0.008		1.665	0.028		1.665	0.026		1.665	0.013		1.665	0.017
1.66667	0.172		1.66667	0.172		1.66667	0.028		1.66667	-0.008		1.66667	0.007		1.66667	0.029		1.66667	0.028		1.66667	0.012		1.66667	0.015
1.66833	0.171		1.66833	0.171		1.66833	0.027		1.66833	-0.007		1.66833	0.006		1.66833	0.023		1.66833	0.025		1.66833	0.014		1.66833	0.014
1.67	0.176		1.67	0.176		1.67	0.023		1.67	-0.003		1.67	0.003		1.67	0.024		1.67	0.027		1.67	0.013		1.67	0.015
1.67167	0.175		1.67167	0.175		1.67167	0.026		1.67167	-0.008		1.67167	0.003		1.67167	0.025		1.67167	0.023		1.67167	0.014		1.67167	0.012
1.67333	0.172		1.67333	0.172		1.67333	0.029		1.67333	-0.005		1.67333	0		1.67333	0.028		1.67333	0.023		1.67333	0.015		1.67333	0.009
1.675	0.179		1.675	0.179		1.675	0.027		1.675	-0.005		1.675	0.003		1.675	0.024		1.675	0.022		1.675	0.009		1.675	0.01
1.67667	0.178		1.67667	0.178		1.67667	0.027		1.67667	-0.009		1.67667	0.006		1.67667	0.027		1.67667	0.021		1.67667	0.004		1.67667	0.005
1.67833	0.181		1.67833	0.181		1.67833	0.025		1.67833	-0.006		1.67833	0.005		1.67833	0.028		1.67833	0.023		1.67833	0.004		1.67833	0.007
1.68	0.178		1.68	0.178		1.68	0.028		1.68	-0.007		1.68	0.005		1.68	0.029		1.68	0.02		1.68	0.007		1.68	0.008
1.68167	0.179		1.68167	0.179		1.68167	0.025		1.68167	-0.006		1.68167	0.007		1.68167	0.033		1.68167	0.025		1.68167	0.005		1.68167	0.007
1.68333	0.178		1.68333	0.178		1.68333	0.023		1.68333	-0.003		1.68333	0.01		1.68333	0.033		1.68333	0.025		1.68333	0.001		1.68333	0.005
1.685	0.178		1.685	0.178		1.685	0.026		1.685	0		1.685	0.007		1.685	0.038		1.685	0.027		1.685	0.001		1.685	0.005
1.68667	0.179		1.68667	0.179		1.68667	0.024		1.68667	-0.003		1.68667	0.005		1.68667	0.04		1.68667	0.025		1.68667	0.004		1.68667	0.006
1.68833	0.17		1.68833	0.17		1.68833	0.026		1.68833	0		1.68833	0.005		1.68833	0.044		1.68833	0.026		1.68833	0		1.68833	0.011
1.69	0.178		1.69	0.178		1.69	0.026		1.69	0.001		1.69	0.008		1.69	0.051		1.69	0.024		1.69	0.003		1.69	0.01
1.69167	0.18		1.69167	0.18		1.69167	0.029		1.69167	0.001		1.69167	0.002		1.69167	0.054		1.69167	0.026		1.69167	0.004		1.69167	0.012
1.69333	0.173		1.69333	0.173		1.69333	0.026		1.69333	0		1.69333	0.003		1.69333	0.055		1.69333	0.021		1.69333	0.004		1.69333	0.011
1.695	0.175		1.695	0.175		1.695	0.025		1.695	-0.002		1.695	0		1.695	0.059		1.695	0.024		1.695	0.006		1.695	0.01
1.69667	0.174		1.69667	0.174		1.69667	0.025		1.69667	-0.004		1.69667	-0.004		1.69667	0.057		1.69667	0.023		1.69667	0.005		1.69667	0.016
1.69833	0.172		1.69833	0.172		1.69833	0.024		1.69833	-0.002		1.69833	-0.005		1.69833	0.06		1.69833	0.025		1.69833	0.008		1.69833	0.014
1.7	0.168		1.7	0.168		1.7	0.026		1.7	-0.001		1.7	-0.007		1.7	0.055		1.7	0.027		1.7	0.01		1.7	0.014
1.70167	0.176		1.70167	0.176		1.70167	0.025		1.70167	0		1.70167	-0.012		1.70167	0.056		1.70167	0.026		1.70167	0.011		1.70167	0.016
1.70333	0.174		1.70333	0.174		1.70333	0.024		1.70333	-0.001		1.70333	-0.015		1.70333	0.054		1.70333	0.027		1.70333	0.014		1.70333	0.019
1.705	0.172		1.705	0.172		1.705	0.026		1.705	0.003		1.705	-0.013		1.705	0.054		1.705	0.026		1.705	0.013		1.705	0.023
1.70667	0.178		1.70667	0.178		1.70667	0.023		1.70667	0.001		1.70667	-0.012		1.70667	0.054		1.70667	0.028		1.70667	0.013		1.70667	0.022
1.70833	0.175		1.70833	0.175		1.70833	0.024		1.70833	0.006		1.70833	-0.016		1.70833	0.051		1.70833	0.028		1.70833	0.01		1.70833	0.02
1.71	0.173		1.71	0.173		1.71	0.027		1.71	0.001		1.71	-0.014		1.71	0.049		1.71	0.028		1.71	0.01		1.71	0.025
1.71167	0.181		1.71167	0.181		1.71167	0.028		1.71167	0.002		1.71167	-0.016		1.71167	0.046		1.71167	0.03		1.71167	0.015		1.71167	0.023
1.71333	0.177		1.71333	0.177		1.71333	0.025		1.71333	0.005		1.71333	-0.014		1.71333	0.047		1.71333	0.031		1.71333	0.015		1.71333	0.023
1.715	0.184		1.715	0.184		1.715	0.025		1.715	0.014		1.715	-0.009		1.715	0.044		1.715	0.03		1.715	0.017		1.715	0.026
1.71667	0.18		1.71667	0.18		1.71667	0.026		1.71667	0.016		1.71667	-0.011		1.71667	0.042		1.71667	0.028		1.71667	0.016		1.71667	0.028
1.71833	0.183		1.71833	0.183		1.71833	0.025		1.71833	0.017		1.71833	-0.006		1.71833	0.04		1.71833	0.025		1.71833	0.017		1.71833	0.027
1.72	0.187		1.72	0.187		1.72	0.026		1.72	0.023		1.72	-0.006		1.72	0.036		1.72	0.026		1.72	0.014		1.72	0.027
1.72167	0.18		1.72167	0.18		1.72167	0.026		1.72167	0.022		1.72167	-0.004		1.72167	0.034		1.72167	0.024		1.72167	0.015		1.72167	0.028
1.72333	0.186		1.72333	0.186		1.72333	0.025		1.72333	0.019		1.72333	-0.002		1.72333	0.031		1.72333	0.023		1.72333	0.014		1.72333	0.026
1.725	0.182		1.725	0.182		1.725	0.024		1.725	0.022		1.725	0.003		1.725	0.031		1.725	0.023		1.725	0.015		1.725	0.028
1.72667	0.189		1.72667	0.189		1.72667	0.011		1.72667	0.02		1.72667	0.006		1.72667	0.034		1.72667	0.021		1.72667	0.017		1.72667	0.029
1.72833	0.188		1.72833	0.188		1.72833	0.011		1.72833	0.022		1.72833	0.008		1.72833	0.033		1.72833	0.021		1.72833	0.014		1.72833	0.032
1.73	0.186		1.73	0.186		1.73	0.013		1.73	0.026		1.73	0.01		1.73	0.031		1.73	0.024		1.73	0.015		1.73	0.026
1.73167	0.187		1.73167	0.187		1.73167	0.012		1.73167	0.028		1.73167	0.011		1.73167	0.029		1.73167	0.021		1.73167	0.014		1.73167	0.029
1.73333	0.184		1.73333	0.184		1.73333	0.012		1.73333	0.031		1.73333	0.011		1.73333	0.03		1.73333	0.022		1.73333	0.013		1.73333	0.026
1.735	0.187		1.735	0.187		1.735	0.012		1.735	0.029		1.735	0.01		1.735	0.028		1.735	0.021		1.735	0.014		1.735	0.028
1.73667	0.188		1.73667	0.188		1.73667	0.014		1.73667	0.036		1.73667	0.014		1.73667	0.027		1.73667	0.017		1.73667	0.018		1.73667	0.025
1.73833	0.186		1.73833	0.186		1.73833	0.013		1.73833	0.038		1.73833	0.016		1.73833	0.027		1.73833	0.022		1.73833	0.017		1.73833	0.025
1.74	0.185		1.74	0.185		1.74	0.014		1.74	0.038		1.74	0.015		1.74	0.026		1.74	0.018		1.74	0.014		1.74	0.02
1.74167	0.185		1.74167	0.185		1.74167	0.027		1.74167	0.037		1.74167	0.019		1.74167	0.029		1.74167	0.02		1.74167	0.018		1.74167	0.024
1.74333	0.183		1.74333	0.183		1.74333	0.025		1.74333	0.038		1.74333	0.018		1.74333	0.024		1.74333	0.018		1.74333	0.015		1.74333	0.026
1.745	0.185		1.745	0.185		1.745	0.023		1.745	0.04		1.745	0.02		1.745	0.025		1.745	0.02		1.745	0.015		1.745	0.028
1.74667	0.183		1.74667	0.183		1.74667	0.026		1.74667	0.045		1.74667	0.019		1.74667	0.025		1.74667	0.02		1.74667	0.011		1.74667	0.03
1.74833	0.184		1.74833	0.184		1.74833	0.024		1.74833	0.042		1.74833	0.018		1.74833	0.026		1.74833	0.021		1.74833	0.015		1.74833	0.028
1.75	0.179		1.75	0.179		1.75	0.026		1.75	0.045		1.75	0.024		1.75	0.026		1.75	0.02		1.75	0.016		1.75	0.028
1.75167	0.182		1.75167	0.182		1.75167	0.015		1.75167	0.044		1.75167	0.024		1.75167	0.029		1.75167	0.021		1.75167	0.019		1.75167	0.028
1.75333	0.179		1.75333	0.179		1.75333	0.014		1.75333	0.044		1.75333	0.027		1.75333	0.027		1.75333	0.021		1.75333	0.013		1.75333	0.03
1.755	0.181		1.755	0.181		1.755	0.016		1.755	0.048		1.755	0.026		1.755	0.028		1.755	0.02		1.755	0.007		1.755	0.031
1.75667	0.178		1.75667	0.178		1.75667	0.014		1.75667	0.046		1.75667	0.027		1.75667	0.024		1.75667	0.019		1.75667	0.005		1.75667	0.031
1.75833	0.178		1.75833	0.178		1.75833	0.015		1.75833	0.045		1.75833	0.025		1.75833	0.027		1.75833	0.022		1.75833	0.001		1.75833	0.036
1.76	0.17		1.76	0.17		1.76	0.015		1.76	0.045		1.76	0.026		1.76	0.027		1.76	0.02		1.76	0.001		1.76	0.038
1.76167	0.17		1.76167	0.17		1.76167	0.013		1.76167	0.049		1.76167	0.025		1.76167	0.025		1.76167	0.021		1.76167	0.002		1.76167	0.036
1.76333	0.168		1.76333	0.168		1.76333	0.008		1.76333	0.046		1.76333	0.024		1.76333	0.023		1.76333	0.025		1.76333	0.004		1.76333	0.041
1.765	0.168		1.765	0.168		1.765	0.011		1.765	0.049		1.765	0.023		1.765	0.025		1.765	0.023		1.765	0.005		1.765	0.048
1.76667	0.169		1.76667	0.169		1.76667	0.009		1.76667	0.047		1.76667	0.027		1.76667	0.026		1.76667	0.024		1.76667	0.006		1.76667	0.042
1.76833	0.169		1.76833	0.169		1.76833	0.009		1.76833	0.047		1.76833	0.024		1.76833	0.024		1.76833	0.026		1.76833	0.007		1.76833	0.041
1.77	0.168		1.77	0.168		1.77	0.01		1.77	0.05		1.77	0.025		1.77	0.027		1.77	0.025		1.77	0.007		1.77	0.043
1.77167	0.166		1.77167	0.166		1.77167	0.009		1.77167	0.046		1.77167	0.026		1.77167	0.03		1.77167	0.023		1.77167	0.009		1.77167	0.04
1.77333	0.168		1.77333	0.168		1.77333	0.006		1.77333	0.045		1.77333	0.027		1.77333	0.031		1.77333	0.024		1.77333	0.008		1.77333	0.043
1.775	0.168		1.775	0.168		1.775	0.006		1.775	0.048		1.775	0.031		1.775	0.032		1.775	0.025		1.775	0.009		1.775	0.038
1.77667	0.165		1.77667	0.165		1.77667	0.004		1.77667	0.047		1.77667	0.032		1.77667	0.036		1.77667	0.023		1.77667	0.006		1.77667	0.039
1.77833	0.165		1.77833	0.165		1.77833	0.006		1.77833	0.051		1.77833	0.033		1.77833	0.037		1.77833	0.026		1.77833	0.008		1.77833	0.041
1.78	0.163		1.78	0.163		1.78	0.005		1.78	0.051		1.78	0.037		1.78	0.036		1.78	0.026		1.78	0.002		1.78	0.041
1.78167	0.162		1.78167	0.162		1.78167	0.008		1.78167	0.05		1.78167	0.043		1.78167	0.038		1.78167	0.026		1.78167	0.005		1.78167	0.039
1.78333	0.163		1.78333	0.163		1.78333	0.006		1.78333	0.053		1.78333	0.042		1.78333	0.036		1.78333	0.025		1.78333	0.009		1.78333	0.04
1.785	0.161		1.785	0.161		1.785	0.005		1.785	0.053		1.785	0.045		1.785	0.039		1.785	0.024		1.785	0.007		1.785	0.042
1.78667	0.162		1.78667	0.162		1.78667	0.006		1.78667	0.053		1.78667	0.055		1.78667	0.039		1.78667	0.023		1.78667	0.005		1.78667	0.04
1.78833	0.165		1.78833	0.165		1.78833	0.011		1.78833	0.056		1.78833	0.057		1.78833	0.041		1.78833	0.023		1.78833	0.004		1.78833	0.042
1.79	0.161		1.79	0.161		1.79	0.01		1.79	0.055		1.79	0.059		1.79	0.042		1.79	0.023		1.79	0.001		1.79	0.04
1.79167	0.161		1.79167	0.161		1.79167	0.012		1.79167	0.058		1.79167	0.062		1.79167	0.044		1.79167	0.021		1.79167	-0.002		1.79167	0.04
1.79333	0.161		1.79333	0.161		1.79333	0.012		1.79333	0.059		1.79333	0.059		1.79333	0.044		1.79333	0.022		1.79333	-0.003		1.79333	0.04
1.795	0.162		1.795	0.162		1.795	0.011		1.795	0.056		1.795	0.048		1.795	0.046		1.795	0.021		1.795	-0.015		1.795	0.043
1.79667	0.164		1.79667	0.164		1.79667	0.012		1.79667	0.06		1.79667	0.04		1.79667	0.049		1.79667	0.018		1.79667	-0.017		1.79667	0.043
1.79833	0.167		1.79833	0.167		1.79833	0.01		1.79833	0.06		1.79833	0.033		1.79833	0.053		1.79833	0.017		1.79833	-0.016		1.79833	0.044
1.8	0.165		1.8	0.165		1.8	0.007		1.8	0.062		1.8	0.027		1.8	0.054		1.8	0.023		1.8	-0.014		1.8	0.04
1.80167	0.163		1.80167	0.163		1.80167	0.01		1.80167	0.061		1.80167	0.028		1.80167	0.058		1.80167	0.022		1.80167	-0.004		1.80167	0.047
1.80333	0.164		1.80333	0.164		1.80333	0.01		1.80333	0.063		1.80333	0.028		1.80333	0.056		1.80333	0.021		1.80333	-0.005		1.80333	0.036
1.805	0.166		1.805	0.166		1.805	0.01		1.805	0.061		1.805	0.022		1.805	0.056		1.805	0.022		1.805	0		1.805	0.037
1.80667	0.163		1.80667	0.163		1.80667	0.012		1.80667	0.061		1.80667	0.023		1.80667	0.057		1.80667	0.022		1.80667	-0.002		1.80667	0.04
1.80833	0.164		1.80833	0.164		1.80833	0.012		1.80833	0.062		1.80833	0.024		1.80833	0.052		1.80833	0.02		1.80833	0.001		1.80833	0.039
1.81	0.165		1.81	0.165		1.81	0.011		1.81	0.062		1.81	0.024		1.81	0.058		1.81	0.021		1.81	-0.001		1.81	0.041
1.81167	0.162		1.81167	0.162		1.81167	0.007		1.81167	0.064		1.81167	0.023		1.81167	0.055		1.81167	0.022		1.81167	0		1.81167	0.041
1.81333	0.16		1.81333	0.16		1.81333	0.012		1.81333	0.066		1.81333	0.026		1.81333	0.056		1.81333	0.023		1.81333	0		1.81333	0.041
1.815	0.16		1.815	0.16		1.815	0.01		1.815	0.063		1.815	0.025		1.815	0.057		1.815	0.02		1.815	-0.002		1.815	0.043
1.81667	0.16		1.81667	0.16		1.81667	0.007		1.81667	0.063		1.81667	0.026		1.81667	0.055		1.81667	0.023		1.81667	0.003		1.81667	0.044
1.81833	0.163		1.81833	0.163		1.81833	0.007		1.81833	0.062		1.81833	0.026		1.81833	0.058		1.81833	0.02		1.81833	-0.001		1.81833	0.04
1.82	0.162		1.82	0.162		1.82	0.008		1.82	0.06		1.82	0.026		1.82	0.058		1.82	0.023		1.82	0		1.82	0.044
1.82167	0.162		1.82167	0.162		1.82167	0.009		1.82167	0.063		1.82167	0.024		1.82167	0.059		1.82167	0.018		1.82167	0.001		1.82167	0.042
1.82333	0.161		1.82333	0.161		1.82333	0.005		1.82333	0.065		1.82333	0.026		1.82333	0.056		1.82333	0.018		1.82333	-0.003		1.82333	0.04
1.825	0.159		1.825	0.159		1.825	0.007		1.825	0.066		1.825	0.021		1.825	0.058		1.825	0.017		1.825	-0.002		1.825	0.038
1.82667	0.157		1.82667	0.157		1.82667	0.006		1.82667	0.064		1.82667	0.024		1.82667	0.055		1.82667	0.015		1.82667	-0.004		1.82667	0.039
1.82833	0.156		1.82833	0.156		1.82833	0.002		1.82833	0.06		1.82833	0.021		1.82833	0.06		1.82833	0.017		1.82833	-0.004		1.82833	0.038
1.83	0.154		1.83	0.154		1.83	0.004		1.83	0.056		1.83	0.023		1.83	0.056		1.83	0.017		1.83	-0.004		1.83	0.039
1.83167	0.152		1.83167	0.152		1.83167	0.007		1.83167	0.053		1.83167	0.023		1.83167	0.055		1.83167	0.019		1.83167	-0.003		1.83167	0.041
1.83333	0.154		1.83333	0.154		1.83333	0.005		1.83333	0.051		1.83333	0.024		1.83333	0.055		1.83333	0.017		1.83333	-0.006		1.83333	0.043
1.835	0.152		1.835	0.152		1.835	0.007		1.835	0.051		1.835	0.024		1.835	0.053		1.835	0.018		1.835	-0.004		1.835	0.041
1.83667	0.154		1.83667	0.154		1.83667	0.005		1.83667	0.055		1.83667	0.026		1.83667	0.05		1.83667	0.019		1.83667	-0.003		1.83667	0.042
1.83833	0.155		1.83833	0.155		1.83833	0.006		1.83833	0.058		1.83833	0.025		1.83833	0.046		1.83833	0.02		1.83833	0.001		1.83833	0.04
1.84	0.152		1.84	0.152		1.84	0.008		1.84	0.057		1.84	0.022		1.84	0.053		1.84	0.019		1.84	0.002		1.84	0.044
1.84167	0.152		1.84167	0.152		1.84167	0.009		1.84167	0.059		1.84167	0.022		1.84167	0.05		1.84167	0.021		1.84167	0.005		1.84167	0.044
1.84333	0.151		1.84333	0.151		1.84333	0.005		1.84333	0.061		1.84333	0.017		1.84333	0.054		1.84333	0.015		1.84333	0.009		1.84333	0.048
1.845	0.15		1.845	0.15		1.845	0.01		1.845	0.064		1.845	0.017		1.845	0.048		1.845	0.015		1.845	0.009		1.845	0.053
1.84667	0.15		1.84667	0.15		1.84667	0.01		1.84667	0.065		1.84667	0.016		1.84667	0.047		1.84667	0.016		1.84667	0.015		1.84667	0.052
1.84833	0.151		1.84833	0.151		1.84833	0.009		1.84833	0.067		1.84833	0.015		1.84833	0.045		1.84833	0.017		1.84833	0.013		1.84833	0.051
1.85	0.148		1.85	0.148		1.85	0.012		1.85	0.067		1.85	0.013		1.85	0.045		1.85	0.017		1.85	0.013		1.85	0.054
1.85167	0.149		1.85167	0.149		1.85167	0.012		1.85167	0.067		1.85167	0.016		1.85167	0.041		1.85167	0.018		1.85167	0.007		1.85167	0.052
1.85333	0.147		1.85333	0.147		1.85333	0.012		1.85333	0.07		1.85333	0.014		1.85333	0.045		1.85333	0.02		1.85333	0.011		1.85333	0.054
1.855	0.146		1.855	0.146		1.855	0.011		1.855	0.072		1.855	0.018		1.855	0.045		1.855	0.018		1.855	0.008		1.855	0.057
1.85667	0.143		1.85667	0.143		1.85667	0.013		1.85667	0.076		1.85667	0.013		1.85667	0.043		1.85667	0.017		1.85667	0.009		1.85667	0.054
1.85833	0.146		1.85833	0.146		1.85833	0.01		1.85833	0.082		1.85833	0.012		1.85833	0.043		1.85833	0.016		1.85833	0.006		1.85833	0.061
1.86	0.152		1.86	0.152		1.86	0.013		1.86	0.085		1.86	0.01		1.86	0.043		1.86	0.012		1.86	0.01		1.86	0.058
1.86167	0.149		1.86167	0.149		1.86167	0.009		1.86167	0.088		1.86167	0.008		1.86167	0.048		1.86167	0.016		1.86167	0.011		1.86167	0.059
1.86333	0.15		1.86333	0.15		1.86333	0.011		1.86333	0.091		1.86333	0.01		1.86333	0.046		1.86333	0.018		1.86333	0.01		1.86333	0.059
1.865	0.149		1.865	0.149		1.865	0.008		1.865	0.093		1.865	0.011		1.865	0.046		1.865	0.019		1.865	0.011		1.865	0.061
1.86667	0.148		1.86667	0.148		1.86667	0.011		1.86667	0.107		1.86667	0.012		1.86667	0.044		1.86667	0.018		1.86667	0.013		1.86667	0.059
1.86833	0.149		1.86833	0.149		1.86833	0.01		1.86833	0.108		1.86833	0.015		1.86833	0.041		1.86833	0.018		1.86833	0.011		1.86833	0.058
1.87	0.15		1.87	0.15		1.87	0.012		1.87	0.111		1.87	0.018		1.87	0.037		1.87	0.016		1.87	0.01		1.87	0.061
1.87167	0.151		1.87167	0.151		1.87167	0.009		1.87167	0.108		1.87167	0.013		1.87167	0.038		1.87167	0.02		1.87167	0.012		1.87167	0.063
1.87333	0.151		1.87333	0.151		1.87333	0.009		1.87333	0.109		1.87333	0.019		1.87333	0.035		1.87333	0.015		1.87333	0.014		1.87333	0.063
1.875	0.146		1.875	0.146		1.875	0.009		1.875	0.104		1.875	0.017		1.875	0.03		1.875	0.02		1.875	0.021		1.875	0.057
1.87667	0.148		1.87667	0.148		1.87667	0.007		1.87667	0.095		1.87667	0.024		1.87667	0.028		1.87667	0.018		1.87667	0.023		1.87667	0.062
1.87833	0.14		1.87833	0.14		1.87833	0.007		1.87833	0.093		1.87833	0.03		1.87833	0.028		1.87833	0.018		1.87833	0.022		1.87833	0.063
1.88	0.144		1.88	0.144		1.88	0.009		1.88	0.093		1.88	0.039		1.88	0.029		1.88	0.018		1.88	0.026		1.88	0.069
1.88167	0.144		1.88167	0.144		1.88167	0.009		1.88167	0.098		1.88167	0.044		1.88167	0.025		1.88167	0.02		1.88167	0.027		1.88167	0.071
1.88333	0.147		1.88333	0.147		1.88333	0.009		1.88333	0.108		1.88333	0.061		1.88333	0.024		1.88333	0.017		1.88333	0.029		1.88333	0.07
1.885	0.143		1.885	0.143		1.885	0.005		1.885	0.111		1.885	0.059		1.885	0.026		1.885	0.018		1.885	0.029		1.885	0.073
1.88667	0.144		1.88667	0.144		1.88667	0.007		1.88667	0.114		1.88667	0.064		1.88667	0.022		1.88667	0.017		1.88667	0.033		1.88667	0.078
1.88833	0.147		1.88833	0.147		1.88833	0.007		1.88833	0.117		1.88833	0.062		1.88833	0.027		1.88833	0.019		1.88833	0.032		1.88833	0.08
1.89	0.145		1.89	0.145		1.89	0.008		1.89	0.121		1.89	0.065		1.89	0.027		1.89	0.017		1.89	0.029		1.89	0.076
1.89167	0.144		1.89167	0.144		1.89167	0.006		1.89167	0.129		1.89167	0.064		1.89167	0.024		1.89167	0.017		1.89167	0.026		1.89167	0.08
1.89333	0.145		1.89333	0.145		1.89333	0.005		1.89333	0.131		1.89333	0.066		1.89333	0.025		1.89333	0.02		1.89333	0.025		1.89333	0.08
1.895	0.148		1.895	0.148		1.895	0.008		1.895	0.137		1.895	0.065		1.895	0.027		1.895	0.023		1.895	0.021		1.895	0.087
1.89667	0.151		1.89667	0.151		1.89667	0.007		1.89667	0.138		1.89667	0.067		1.89667	0.029		1.89667	0.022		1.89667	0.02		1.89667	0.086
1.89833	0.147		1.89833	0.147		1.89833	0.007		1.89833	0.14		1.89833	0.068		1.89833	0.029		1.89833	0.023		1.89833	0.019		1.89833	0.087
1.9	0.145		1.9	0.145		1.9	0.009		1.9	0.144		1.9	0.065		1.9	0.03		1.9	0.024		1.9	0.015		1.9	0.093
1.90167	0.148		1.90167	0.148		1.90167	0.01		1.90167	0.15		1.90167	0.063		1.90167	0.028		1.90167	0.023		1.90167	0.014		1.90167	0.094
1.90333	0.146		1.90333	0.146		1.90333	0.008		1.90333	0.154		1.90333	0.064		1.90333	0.035		1.90333	0.024		1.90333	0.015		1.90333	0.093
1.905	0.146		1.905	0.146		1.905	0.008		1.905	0.154		1.905	0.064		1.905	0.027		1.905	0.023		1.905	0.014		1.905	0.097
1.90667	0.144		1.90667	0.144		1.90667	0.008		1.90667	0.157		1.90667	0.064		1.90667	0.027		1.90667	0.025		1.90667	0.015		1.90667	0.106
1.90833	0.145		1.90833	0.145		1.90833	0.013		1.90833	0.158		1.90833	0.067		1.90833	0.024		1.90833	0.024		1.90833	0.022		1.90833	0.105
1.91	0.146		1.91	0.146		1.91	0.008		1.91	0.163		1.91	0.064		1.91	0.029		1.91	0.024		1.91	0.019		1.91	0.109
1.91167	0.144		1.91167	0.144		1.91167	0.009		1.91167	0.168		1.91167	0.061		1.91167	0.029		1.91167	0.024		1.91167	0.021		1.91167	0.103
1.91333	0.142		1.91333	0.142		1.91333	0.01		1.91333	0.178		1.91333	0.06		1.91333	0.029		1.91333	0.021		1.91333	0.02		1.91333	0.109
1.915	0.134		1.915	0.134		1.915	0.011		1.915	0.184		1.915	0.061		1.915	0.03		1.915	0.023		1.915	0.022		1.915	0.108
1.91667	0.141		1.91667	0.141		1.91667	0.011		1.91667	0.191		1.91667	0.062		1.91667	0.029		1.91667	0.019		1.91667	0.022		1.91667	0.112
1.91833	0.139		1.91833	0.139		1.91833	0.007		1.91833	0.193		1.91833	0.064		1.91833	0.031		1.91833	0.019		1.91833	0.023		1.91833	0.114
1.92	0.133		1.92	0.133		1.92	0.008		1.92	0.195		1.92	0.061		1.92	0.034		1.92	0.022		1.92	0.019		1.92	0.111
1.92167	0.135		1.92167	0.135		1.92167	0.006		1.92167	0.196		1.92167	0.066		1.92167	0.037		1.92167	0.019		1.92167	0.02		1.92167	0.116
1.92333	0.14		1.92333	0.14		1.92333	0.005		1.92333	0.2		1.92333	0.066		1.92333	0.04		1.92333	0.021		1.92333	0.02		1.92333	0.117
1.925	0.138		1.925	0.138		1.925	0.003		1.925	0.2		1.925	0.068		1.925	0.04		1.925	0.019		1.925	0.017		1.925	0.122
1.92667	0.145		1.92667	0.145		1.92667	0.004		1.92667	0.2		1.92667	0.072		1.92667	0.041		1.92667	0.021		1.92667	0.021		1.92667	0.123
1.92833	0.142		1.92833	0.142		1.92833	0.003		1.92833	0.203		1.92833	0.076		1.92833	0.043		1.92833	0.019		1.92833	0.02		1.92833	0.125
1.93	0.138		1.93	0.138		1.93	0.002		1.93	0.202		1.93	0.072		1.93	0.044		1.93	0.022		1.93	0.02		1.93	0.126
1.93167	0.141		1.93167	0.141		1.93167	0.004		1.93167	0.205		1.93167	0.071		1.93167	0.045		1.93167	0.023		1.93167	0.018		1.93167	0.125
1.93333	0.141		1.93333	0.141		1.93333	0.004		1.93333	0.209		1.93333	0.073		1.93333	0.056		1.93333	0.025		1.93333	0.021		1.93333	0.126
1.935	0.145		1.935	0.145		1.935	0.006		1.935	0.21		1.935	0.068		1.935	0.057		1.935	0.024		1.935	0.018		1.935	0.127
1.93667	0.144		1.93667	0.144		1.93667	0.007		1.93667	0.214		1.93667	0.066		1.93667	0.056		1.93667	0.022		1.93667	0.021		1.93667	0.129
1.93833	0.147		1.93833	0.147		1.93833	0.008		1.93833	0.217		1.93833	0.068		1.93833	0.048		1.93833	0.02		1.93833	0.02		1.93833	0.131
1.94	0.146		1.94	0.146		1.94	0.007		1.94	0.214		1.94	0.067		1.94	0.046		1.94	0.02		1.94	0.021		1.94	0.133
1.94167	0.143		1.94167	0.143		1.94167	0.006		1.94167	0.216		1.94167	0.073		1.94167	0.044		1.94167	0.021		1.94167	0.023		1.94167	0.136
1.94333	0.15		1.94333	0.15		1.94333	0.008		1.94333	0.216		1.94333	0.076		1.94333	0.045		1.94333	0.019		1.94333	0.02		1.94333	0.139
1.945	0.151		1.945	0.151		1.945	0.008		1.945	0.216		1.945	0.075		1.945	0.044		1.945	0.013		1.945	0.019		1.945	0.14
1.94667	0.145		1.94667	0.145		1.94667	0.01		1.94667	0.22		1.94667	0.076		1.94667	0.044		1.94667	0.014		1.94667	0.021		1.94667	0.141
1.94833	0.144		1.94833	0.144		1.94833	0.007		1.94833	0.221		1.94833	0.073		1.94833	0.047		1.94833	0.016		1.94833	0.022		1.94833	0.139
1.95	0.146		1.95	0.146		1.95	0.011		1.95	0.224		1.95	0.069		1.95	0.047		1.95	0.017		1.95	0.021		1.95	0.145
1.95167	0.141		1.95167	0.141		1.95167	0.01		1.95167	0.226		1.95167	0.065		1.95167	0.048		1.95167	0.022		1.95167	0.021		1.95167	0.148
1.95333	0.149		1.95333	0.149		1.95333	0.012		1.95333	0.224		1.95333	0.063		1.95333	0.055		1.95333	0.02		1.95333	0.02		1.95333	0.148
1.955	0.149		1.955	0.149		1.955	0.012		1.955	0.223		1.955	0.061		1.955	0.062		1.955	0.019		1.955	0.022		1.955	0.15
1.95667	0.149		1.95667	0.149		1.95667	0.011		1.95667	0.227		1.95667	0.063		1.95667	0.057		1.95667	0.021		1.95667	0.019		1.95667	0.155
1.95833	0.146		1.95833	0.146		1.95833	0.012		1.95833	0.231		1.95833	0.063		1.95833	0.061		1.95833	0.017		1.95833	0.018		1.95833	0.16
1.96	0.151		1.96	0.151		1.96	0.017		1.96	0.233		1.96	0.063		1.96	0.065		1.96	0.017		1.96	0.019		1.96	0.16
1.96167	0.154		1.96167	0.154		1.96167	0.017		1.96167	0.242		1.96167	0.063		1.96167	0.066		1.96167	0.022		1.96167	0.019		1.96167	0.159
1.96333	0.155		1.96333	0.155		1.96333	0.018		1.96333	0.243		1.96333	0.063		1.96333	0.067		1.96333	0.018		1.96333	0.017		1.96333	0.166
1.965	0.155		1.965	0.155		1.965	0.027		1.965	0.246		1.965	0.061		1.965	0.069		1.965	0.02		1.965	0.017		1.965	0.163
1.96667	0.155		1.96667	0.155		1.96667	0.026		1.96667	0.248		1.96667	0.061		1.96667	0.074		1.96667	0.02		1.96667	0.019		1.96667	0.165
1.96833	0.16		1.96833	0.16		1.96833	0.026		1.96833	0.252		1.96833	0.065		1.96833	0.077		1.96833	0.018		1.96833	0.022		1.96833	0.165
1.97	0.151		1.97	0.151		1.97	0.024		1.97	0.25		1.97	0.06		1.97	0.071		1.97	0.022		1.97	0.02		1.97	0.171
1.97167	0.162		1.97167	0.162		1.97167	0.029		1.97167	0.249		1.97167	0.064		1.97167	0.07		1.97167	0.023		1.97167	0.02		1.97167	0.174
1.97333	0.161		1.97333	0.161		1.97333	0.029		1.97333	0.248		1.97333	0.063		1.97333	0.072		1.97333	0.022		1.97333	0.019		1.97333	0.174
1.975	0.164		1.975	0.164		1.975	0.03		1.975	0.247		1.975	0.069		1.975	0.069		1.975	0.022		1.975	0.022		1.975	0.179
1.97667	0.163		1.97667	0.163		1.97667	0.028		1.97667	0.246		1.97667	0.063		1.97667	0.065		1.97667	0.021		1.97667	0.025		1.97667	0.174
1.97833	0.164		1.97833	0.164		1.97833	0.028		1.97833	0.246		1.97833	0.065		1.97833	0.067		1.97833	0.019		1.97833	0.026		1.97833	0.182
1.98	0.163		1.98	0.163		1.98	0.025		1.98	0.249		1.98	0.057		1.98	0.065		1.98	0.016		1.98	0.028		1.98	0.182
1.98167	0.168		1.98167	0.168		1.98167	0.026		1.98167	0.247		1.98167	0.061		1.98167	0.071		1.98167	0.014		1.98167	0.033		1.98167	0.182
1.98333	0.173		1.98333	0.173		1.98333	0.029		1.98333	0.251		1.98333	0.06		1.98333	0.07		1.98333	0.013		1.98333	0.033		1.98333	0.188
1.985	0.178		1.985	0.178		1.985	0.027		1.985	0.248		1.985	0.06		1.985	0.074		1.985	0.013		1.985	0.032		1.985	0.191
1.98667	0.178		1.98667	0.178		1.98667	0.013		1.98667	0.247		1.98667	0.058		1.98667	0.073		1.98667	0.01		1.98667	0.035		1.98667	0.193
1.98833	0.185		1.98833	0.185		1.98833	0.016		1.98833	0.244		1.98833	0.059		1.98833	0.075		1.98833	0.012		1.98833	0.032		1.98833	0.196
1.99	0.179		1.99	0.179		1.99	0.025		1.99	0.244		1.99	0.06		1.99	0.076		1.99	0.016		1.99	0.035		1.99	0.195
1.99167	0.184		1.99167	0.184		1.99167	0.026		1.99167	0.245		1.99167	0.06		1.99167	0.084		1.99167	0.012		1.99167	0.034		1.99167	0.196
1.99333	0.189		1.99333	0.189		1.99333	0.018		1.99333	0.244		1.99333	0.06		1.99333	0.088		1.99333	0.013		1.99333	0.034		1.99333	0.196
1.995	0.194		1.995	0.194		1.995	0.016		1.995	0.244		1.995	0.058		1.995	0.085		1.995	0.014		1.995	0.034		1.995	0.201
1.99667	0.194		1.99667	0.194		1.99667	0.014		1.99667	0.244		1.99667	0.058		1.99667	0.091		1.99667	0.017		1.99667	0.032		1.99667	0.2
1.99833	0.199		1.99833	0.199		1.99833	0.013		1.99833	0.245		1.99833	0.058		1.99833	0.097		1.99833	0.02		1.99833	0.031		1.99833	0.208
2	0.203		2	0.203		2	0.015		2	0.246		2	0.059		2	0.098		2	0.019		2	0.034		2	0.209
2.00167	0.215		2.00167	0.215		2.00167	0.011		2.00167	0.242		2.00167	0.06		2.00167	0.108		2.00167	0.019		2.00167	0.033		2.00167	0.217
2.00333	0.222		2.00333	0.222		2.00333	0.013		2.00333	0.243		2.00333	0.059		2.00333	0.108		2.00333	0.018		2.00333	0.034		2.00333	0.219
2.005	0.229		2.005	0.229		2.005	0.013		2.005	0.241		2.005	0.06		2.005	0.11		2.005	0.02		2.005	0.033		2.005	0.226
2.00667	0.229		2.00667	0.229		2.00667	0.014		2.00667	0.242		2.00667	0.06		2.00667	0.112		2.00667	0.02		2.00667	0.031		2.00667	0.227
2.00833	0.234		2.00833	0.234		2.00833	0.015		2.00833	0.241		2.00833	0.062		2.00833	0.113		2.00833	0.02		2.00833	0.032		2.00833	0.232
2.01	0.238		2.01	0.238		2.01	0.027		2.01	0.246		2.01	0.065		2.01	0.115		2.01	0.016		2.01	0.031		2.01	0.232
2.01167	0.245		2.01167	0.245		2.01167	0.025		2.01167	0.245		2.01167	0.067		2.01167	0.115		2.01167	0.017		2.01167	0.027		2.01167	0.231
2.01333	0.247		2.01333	0.247		2.01333	0.025		2.01333	0.244		2.01333	0.067		2.01333	0.117		2.01333	0.017		2.01333	0.025		2.01333	0.233
2.015	0.256		2.015	0.256		2.015	0.026		2.015	0.246		2.015	0.075		2.015	0.12		2.015	0.018		2.015	0.027		2.015	0.238
2.01667	0.256		2.01667	0.256		2.01667	0.028		2.01667	0.246		2.01667	0.079		2.01667	0.123		2.01667	0.016		2.01667	0.025		2.01667	0.24
2.01833	0.265		2.01833	0.265		2.01833	0.027		2.01833	0.248		2.01833	0.081		2.01833	0.123		2.01833	0.017		2.01833	0.023		2.01833	0.241
2.02	0.265		2.02	0.265		2.02	0.027		2.02	0.245		2.02	0.086		2.02	0.122		2.02	0.02		2.02	0.022		2.02	0.244
2.02167	0.278		2.02167	0.278		2.02167	0.029		2.02167	0.246		2.02167	0.086		2.02167	0.12		2.02167	0.021		2.02167	0.023		2.02167	0.252
2.02333	0.28		2.02333	0.28		2.02333	0.027		2.02333	0.243		2.02333	0.086		2.02333	0.118		2.02333	0.023		2.02333	0.023		2.02333	0.253
2.025	0.301		2.025	0.301		2.025	0.029		2.025	0.248		2.025	0.087		2.025	0.118		2.025	0.024		2.025	0.024		2.025	0.267
2.02667	0.294		2.02667	0.294		2.02667	0.028		2.02667	0.247		2.02667	0.09		2.02667	0.118		2.02667	0.026		2.02667	0.022		2.02667	0.265
2.02833	0.305		2.02833	0.305		2.02833	0.032		2.02833	0.246		2.02833	0.085		2.02833	0.122		2.02833	0.025		2.02833	0.023		2.02833	0.265
2.03	0.311		2.03	0.311		2.03	0.034		2.03	0.243		2.03	0.091		2.03	0.125		2.03	0.027		2.03	0.023		2.03	0.273
2.03167	0.322		2.03167	0.322		2.03167	0.035		2.03167	0.245		2.03167	0.094		2.03167	0.125		2.03167	0.024		2.03167	0.018		2.03167	0.281
2.03333	0.334		2.03333	0.334		2.03333	0.035		2.03333	0.244		2.03333	0.096		2.03333	0.129		2.03333	0.026		2.03333	0.018		2.03333	0.28
2.035	0.336		2.035	0.336		2.035	0.04		2.035	0.245		2.035	0.101		2.035	0.134		2.035	0.025		2.035	0.019		2.035	0.289
2.03667	0.342		2.03667	0.342		2.03667	0.039		2.03667	0.242		2.03667	0.103		2.03667	0.134		2.03667	0.025		2.03667	0.019		2.03667	0.291
2.03833	0.355		2.03833	0.355		2.03833	0.041		2.03833	0.244		2.03833	0.108		2.03833	0.143		2.03833	0.031		2.03833	0.019		2.03833	0.293
2.04	0.361		2.04	0.361		2.04	0.038		2.04	0.245		2.04	0.104		2.04	0.146		2.04	0.028		2.04	0.015		2.04	0.302
2.04167	0.371		2.04167	0.371		2.04167	0.042		2.04167	0.245		2.04167	0.107		2.04167	0.146		2.04167	0.028		2.04167	0.017		2.04167	0.306
2.04333	0.38		2.04333	0.38		2.04333	0.038		2.04333	0.244		2.04333	0.101		2.04333	0.146		2.04333	0.03		2.04333	0.017		2.04333	0.305
2.045	0.388		2.045	0.388		2.045	0.037		2.045	0.246		2.045	0.103		2.045	0.151		2.045	0.03		2.045	0.021		2.045	0.314
2.04667	0.397		2.04667	0.397		2.04667	0.035		2.04667	0.246		2.04667	0.101		2.04667	0.153		2.04667	0.032		2.04667	0.02		2.04667	0.313
2.04833	0.406		2.04833	0.406		2.04833	0.036		2.04833	0.245		2.04833	0.102		2.04833	0.158		2.04833	0.029		2.04833	0.019		2.04833	0.316
2.05	0.42		2.05	0.42		2.05	0.035		2.05	0.241		2.05	0.101		2.05	0.163		2.05	0.03		2.05	0.018		2.05	0.318
2.05167	0.431		2.05167	0.431		2.05167	0.036		2.05167	0.245		2.05167	0.102		2.05167	0.16		2.05167	0.025		2.05167	0.021		2.05167	0.323
2.05333	0.446		2.05333	0.446		2.05333	0.037		2.05333	0.238		2.05333	0.1		2.05333	0.164		2.05333	0.03		2.05333	0.019		2.05333	0.328
2.055	0.458		2.055	0.458		2.055	0.037		2.055	0.235		2.055	0.101		2.055	0.165		2.055	0.028		2.055	0.017		2.055	0.33
2.05667	0.476		2.05667	0.476		2.05667	0.039		2.05667	0.234		2.05667	0.102		2.05667	0.175		2.05667	0.027		2.05667	0.018		2.05667	0.334
2.05833	0.487		2.05833	0.487		2.05833	0.042		2.05833	0.235		2.05833	0.105		2.05833	0.179		2.05833	0.029		2.05833	0.022		2.05833	0.341
2.06	0.497		2.06	0.497		2.06	0.048		2.06	0.236		2.06	0.107		2.06	0.186		2.06	0.031		2.06	0.022		2.06	0.344
2.06167	0.531		2.06167	0.531		2.06167	0.05		2.06167	0.235		2.06167	0.111		2.06167	0.191		2.06167	0.031		2.06167	0.022		2.06167	0.358
2.06333	0.527		2.06333	0.527		2.06333	0.055		2.06333	0.232		2.06333	0.115		2.06333	0.194		2.06333	0.031		2.06333	0.021		2.06333	0.358
2.065	0.547		2.065	0.547		2.065	0.052		2.065	0.234		2.065	0.125		2.065	0.2		2.065	0.035		2.065	0.019		2.065	0.371
2.06667	0.555		2.06667	0.555		2.06667	0.057		2.06667	0.233		2.06667	0.131		2.06667	0.201		2.06667	0.032		2.06667	0.021		2.06667	0.376
2.06833	0.571		2.06833	0.571		2.06833	0.056		2.06833	0.234		2.06833	0.132		2.06833	0.205		2.06833	0.034		2.06833	0.02		2.06833	0.381
2.07	0.587		2.07	0.587		2.07	0.06		2.07	0.232		2.07	0.133		2.07	0.213		2.07	0.033		2.07	0.018		2.07	0.389
2.07167	0.604		2.07167	0.604		2.07167	0.061		2.07167	0.23		2.07167	0.14		2.07167	0.218		2.07167	0.033		2.07167	0.018		2.07167	0.397
2.07333	0.621		2.07333	0.621		2.07333	0.065		2.07333	0.231		2.07333	0.142		2.07333	0.222		2.07333	0.035		2.07333	0.022		2.07333	0.404
2.075	0.643		2.075	0.643		2.075	0.066		2.075	0.233		2.075	0.146		2.075	0.227		2.075	0.036		2.075	0.016		2.075	0.413
2.07667	0.665		2.07667	0.665		2.07667	0.07		2.07667	0.232		2.07667	0.149		2.07667	0.232		2.07667	0.037		2.07667	0.019		2.07667	0.42
2.07833	0.682		2.07833	0.682		2.07833	0.07		2.07833	0.234		2.07833	0.153		2.07833	0.235		2.07833	0.039		2.07833	0.024		2.07833	0.43
2.08	0.704		2.08	0.704		2.08	0.075		2.08	0.229		2.08	0.16		2.08	0.241		2.08	0.041		2.08	0.021		2.08	0.437
2.08167	0.726		2.08167	0.726		2.08167	0.079		2.08167	0.229		2.08167	0.16		2.08167	0.245		2.08167	0.041		2.08167	0.022		2.08167	0.45
2.08333	0.748		2.08333	0.748		2.08333	0.078		2.08333	0.229		2.08333	0.162		2.08333	0.245		2.08333	0.04		2.08333	0.023		2.08333	0.461
2.085	0.769		2.085	0.769		2.085	0.086		2.085	0.227		2.085	0.17		2.085	0.249		2.085	0.043		2.085	0.021		2.085	0.47
2.08667	0.792		2.08667	0.792		2.08667	0.087		2.08667	0.225		2.08667	0.174		2.08667	0.256		2.08667	0.042		2.08667	0.02		2.08667	0.478
2.08833	0.808		2.08833	0.808		2.08833	0.093		2.08833	0.223		2.08833	0.179		2.08833	0.26		2.08833	0.048		2.08833	0.021		2.08833	0.489
2.09	0.836		2.09	0.836		2.09	0.096		2.09	0.219		2.09	0.182		2.09	0.262		2.09	0.045		2.09	0.023		2.09	0.5
2.09167	0.864		2.09167	0.864		2.09167	0.099		2.09167	0.22		2.09167	0.189		2.09167	0.268		2.09167	0.047		2.09167	0.026		2.09167	0.512
2.09333	0.891		2.09333	0.891		2.09333	0.102		2.09333	0.213		2.09333	0.196		2.09333	0.277		2.09333	0.047		2.09333	0.03		2.09333	0.526
2.095	0.919		2.095	0.919		2.095	0.106		2.095	0.218		2.095	0.201		2.095	0.281		2.095	0.05		2.095	0.032		2.095	0.542
2.09667	0.95		2.09667	0.95		2.09667	0.109		2.09667	0.213		2.09667	0.204		2.09667	0.286		2.09667	0.048		2.09667	0.032		2.09667	0.555
2.09833	0.987		2.09833	0.987		2.09833	0.112		2.09833	0.212		2.09833	0.21		2.09833	0.284		2.09833	0.05		2.09833	0.035		2.09833	0.57
2.1	1.017		2.1	1.017		2.1	0.114		2.1	0.21		2.1	0.214		2.1	0.293		2.1	0.048		2.1	0.034		2.1	0.584
2.10167	1.056		2.10167	1.056		2.10167	0.12		2.10167	0.207		2.10167	0.22		2.10167	0.298		2.10167	0.049		2.10167	0.035		2.10167	0.599
2.10333	1.091		2.10333	1.091		2.10333	0.123		2.10333	0.206		2.10333	0.224		2.10333	0.309		2.10333	0.049		2.10333	0.034		2.10333	0.61
2.105	1.131		2.105	1.131		2.105	0.124		2.105	0.201		2.105	0.235		2.105	0.329		2.105	0.046		2.105	0.032		2.105	0.628
2.10667	1.167		2.10667	1.167		2.10667	0.133		2.10667	0.199		2.10667	0.241		2.10667	0.334		2.10667	0.045		2.10667	0.033		2.10667	0.643
2.10833	1.207		2.10833	1.207		2.10833	0.136		2.10833	0.197		2.10833	0.251		2.10833	0.342		2.10833	0.043		2.10833	0.033		2.10833	0.657
2.11	1.251		2.11	1.251		2.11	0.138		2.11	0.194		2.11	0.26		2.11	0.351		2.11	0.043		2.11	0.033		2.11	0.674
2.11167	1.296		2.11167	1.296		2.11167	0.143		2.11167	0.193		2.11167	0.268		2.11167	0.357		2.11167	0.044		2.11167	0.038		2.11167	0.691
2.11333	1.333		2.11333	1.333		2.11333	0.15		2.11333	0.192		2.11333	0.276		2.11333	0.367		2.11333	0.046		2.11333	0.035		2.11333	0.705
2.115	1.379		2.115	1.379		2.115	0.156		2.115	0.189		2.115	0.288		2.115	0.373		2.115	0.045		2.115	0.039		2.115	0.728
2.11667	1.438		2.11667	1.438		2.11667	0.164		2.11667	0.187		2.11667	0.3		2.11667	0.382		2.11667	0.043		2.11667	0.038		2.11667	0.749
2.11833	1.495		2.11833	1.495		2.11833	0.169		2.11833	0.186		2.11833	0.31		2.11833	0.387		2.11833	0.044		2.11833	0.039		2.11833	0.77
2.12	1.547		2.12	1.547		2.12	0.176		2.12	0.183		2.12	0.322		2.12	0.389		2.12	0.046		2.12	0.042		2.12	0.794
2.12167	1.606		2.12167	1.606		2.12167	0.183		2.12167	0.182		2.12167	0.343		2.12167	0.402		2.12167	0.048		2.12167	0.04		2.12167	0.821
2.12333	1.667		2.12333	1.667		2.12333	0.189		2.12333	0.183		2.12333	0.361		2.12333	0.41		2.12333	0.048		2.12333	0.043		2.12333	0.852
2.125	1.73		2.125	1.73		2.125	0.197		2.125	0.181		2.125	0.379		2.125	0.422		2.125	0.052		2.125	0.04		2.125	0.881
2.12667	1.794		2.12667	1.794		2.12667	0.204		2.12667	0.181		2.12667	0.395		2.12667	0.425		2.12667	0.051		2.12667	0.043		2.12667	0.915
2.12833	1.87		2.12833	1.87		2.12833	0.212		2.12833	0.178		2.12833	0.414		2.12833	0.44		2.12833	0.055		2.12833	0.042		2.12833	0.954
2.13	1.944		2.13	1.944		2.13	0.225		2.13	0.18		2.13	0.438		2.13	0.45		2.13	0.058		2.13	0.043		2.13	0.99
2.13167	2.027		2.13167	2.027		2.13167	0.234		2.13167	0.175		2.13167	0.458		2.13167	0.458		2.13167	0.063		2.13167	0.043		2.13167	1.03
2.13333	2.114		2.13333	2.114		2.13333	0.244		2.13333	0.178		2.13333	0.485		2.13333	0.468		2.13333	0.063		2.13333	0.043		2.13333	1.067
2.135	2.196		2.135	2.196		2.135	0.255		2.135	0.176		2.135	0.514		2.135	0.475		2.135	0.067		2.135	0.045		2.135	1.109
2.13667	2.303		2.13667	2.303		2.13667	0.263		2.13667	0.176		2.13667	0.54		2.13667	0.485		2.13667	0.068		2.13667	0.045		2.13667	1.164
2.13833	2.404		2.13833	2.404		2.13833	0.269		2.13833	0.175		2.13833	0.562		2.13833	0.492		2.13833	0.073		2.13833	0.048		2.13833	1.212
2.14	2.514		2.14	2.514		2.14	0.277		2.14	0.17		2.14	0.599		2.14	0.502		2.14	0.073		2.14	0.046		2.14	1.262
2.14167	2.631		2.14167	2.631		2.14167	0.285		2.14167	0.175		2.14167	0.644		2.14167	0.518		2.14167	0.08		2.14167	0.05		2.14167	1.319
2.14333	2.753		2.14333	2.753		2.14333	0.3		2.14333	0.171		2.14333	0.681		2.14333	0.521		2.14333	0.082		2.14333	0.05		2.14333	1.38
2.145	2.889		2.145	2.889		2.145	0.314		2.145	0.171		2.145	0.725		2.145	0.53		2.145	0.082		2.145	0.05		2.145	1.455
2.14667	3.03		2.14667	3.03		2.14667	0.327		2.14667	0.17		2.14667	0.778		2.14667	0.539		2.14667	0.088		2.14667	0.048		2.14667	1.531
2.14833	3.179		2.14833	3.179		2.14833	0.34		2.14833	0.165		2.14833	0.823		2.14833	0.548		2.14833	0.096		2.14833	0.053		2.14833	1.61
2.15	3.342		2.15	3.342		2.15	0.352		2.15	0.165		2.15	0.878		2.15	0.554		2.15	0.095		2.15	0.055		2.15	1.695
2.15167	3.516		2.15167	3.516		2.15167	0.363		2.15167	0.169		2.15167	0.936		2.15167	0.565		2.15167	0.103		2.15167	0.056		2.15167	1.784
2.15333	3.7		2.15333	3.7		2.15333	0.376		2.15333	0.169		2.15333	1		2.15333	0.575		2.15333	0.108		2.15333	0.058		2.15333	1.885
2.155	3.893		2.155	3.893		2.155	0.394		2.155	0.169		2.155	1.07		2.155	0.578		2.155	0.112		2.155	0.063		2.155	1.991
2.15667	4.108		2.15667	4.108		2.15667	0.409		2.15667	0.167		2.15667	1.144		2.15667	0.59		2.15667	0.119		2.15667	0.058		2.15667	2.109
2.15833	4.341		2.15833	4.341		2.15833	0.428		2.15833	0.167		2.15833	1.228		2.15833	0.596		2.15833	0.131		2.15833	0.063		2.15833	2.243
2.16	4.603		2.16	4.603		2.16	0.447		2.16	0.166		2.16	1.318		2.16	0.609		2.16	0.133		2.16	0.064		2.16	2.392
2.16167	4.891		2.16167	4.891		2.16167	0.462		2.16167	0.167		2.16167	1.41		2.16167	0.614		2.16167	0.139		2.16167	0.067		2.16167	2.556
2.16333	5.22		2.16333	5.22		2.16333	0.481		2.16333	0.165		2.16333	1.518		2.16333	0.634		2.16333	0.147		2.16333	0.064		2.16333	2.74
2.165	5.587		2.165	5.587		2.165	0.501		2.165	0.166		2.165	1.631		2.165	0.645		2.165	0.15		2.165	0.068		2.165	2.947
2.16667	6.015		2.16667	6.015		2.16667	0.516		2.16667	0.167		2.16667	1.761		2.16667	0.658		2.16667	0.159		2.16667	0.064		2.16667	3.182
2.16833	6.495		2.16833	6.495		2.16833	0.538		2.16833	0.165		2.16833	1.895		2.16833	0.665		2.16833	0.165		2.16833	0.068		2.16833	3.44
2.17	7.026		2.17	7.026		2.17	0.559		2.17	0.164		2.17	2.041		2.17	0.679		2.17	0.173		2.17	0.064		2.17	3.727
2.17167	7.609		2.17167	7.609		2.17167	0.59		2.17167	0.163		2.17167	2.202		2.17167	0.693		2.17167	0.18		2.17167	0.064		2.17167	4.051
2.17333	8.287		2.17333	8.287		2.17333	0.611		2.17333	0.164		2.17333	2.375		2.17333	0.709		2.17333	0.187		2.17333	0.063		2.17333	4.419
2.175	9.016		2.175	9.016		2.175	0.637		2.175	0.167		2.175	2.564		2.175	0.719		2.175	0.198		2.175	0.065		2.175	4.814
2.17667	9.818		2.17667	9.818		2.17667	0.662		2.17667	0.168		2.17667	2.761		2.17667	0.734		2.17667	0.207		2.17667	0.069		2.17667	5.248
2.17833	10.702		2.17833	10.702		2.17833	0.689		2.17833	0.173		2.17833	2.977		2.17833	0.75		2.17833	0.218		2.17833	0.07		2.17833	5.736
2.18	11.655		2.18	11.655		2.18	0.728		2.18	0.176		2.18	3.198		2.18	0.767		2.18	0.23		2.18	0.076		2.18	6.288
2.18167	12.68		2.18167	12.68		2.18167	0.757		2.18167	0.175		2.18167	3.449		2.18167	0.78		2.18167	0.242		2.18167	0.08		2.18167	6.894
2.18333	13.783		2.18333	13.783		2.18333	0.794		2.18333	0.185		2.18333	3.717		2.18333	0.8		2.18333	0.258		2.18333	0.086		2.18333	7.559
2.185	14.993		2.185	14.993		2.185	0.831		2.185	0.186		2.185	4.002		2.185	0.815		2.185	0.278		2.185	0.087		2.185	8.312
2.18667	16.291		2.18667	16.291		2.18667	0.875		2.18667	0.197		2.18667	4.305		2.18667	0.83		2.18667	0.297		2.18667	0.091		2.18667	9.123
2.18833	17.704		2.18833	17.704		2.18833	0.92		2.18833	0.2		2.18833	4.634		2.18833	0.849		2.18833	0.312		2.18833	0.095		2.18833	9.996
2.19	19.223		2.19	19.223		2.19	0.971		2.19	0.21		2.19	4.983		2.19	0.868		2.19	0.33		2.19	0.096		2.19	10.945
2.19167	20.85		2.19167	20.85		2.19167	1.033		2.19167	0.217		2.19167	5.358		2.19167	0.886		2.19167	0.35		2.19167	0.097		2.19167	11.967
2.19333	22.583		2.19333	22.583		2.19333	1.097		2.19333	0.227		2.19333	5.765		2.19333	0.901		2.19333	0.372		2.19333	0.099		2.19333	13.073
2.195	24.42		2.195	24.42		2.195	1.177		2.195	0.234		2.195	6.202		2.195	0.921		2.195	0.393		2.195	0.1		2.195	14.259
2.19667	26.353		2.19667	26.353		2.19667	1.261		2.19667	0.249		2.19667	6.665		2.19667	0.937		2.19667	0.424		2.19667	0.101		2.19667	15.533
2.19833	28.38		2.19833	28.38		2.19833	1.36		2.19833	0.255		2.19833	7.165		2.19833	0.954		2.19833	0.452		2.19833	0.106		2.19833	16.894
2.2	30.507		2.2	30.507		2.2	1.472		2.2	0.267		2.2	7.697		2.2	0.976		2.2	0.486		2.2	0.111		2.2	18.34
2.20167	32.765		2.20167	32.765		2.20167	1.598		2.20167	0.278		2.20167	8.263		2.20167	0.995		2.20167	0.521		2.20167	0.119		2.20167	19.894
2.20333	35.14		2.20333	35.14		2.20333	1.753		2.20333	0.292		2.20333	8.877		2.20333	1.01		2.20333	0.57		2.20333	0.125		2.20333	21.53
2.205	37.638		2.205	37.638		2.205	1.922		2.205	0.304		2.205	9.525		2.205	1.034		2.205	0.619		2.205	0.139		2.205	23.26
2.20667	40.236		2.20667	40.236		2.20667	2.126		2.20667	0.318		2.20667	10.214		2.20667	1.054		2.20667	0.674		2.20667	0.148		2.20667	25.089
2.20833	42.947		2.20833	42.947		2.20833	2.363		2.20833	0.332		2.20833	10.959		2.20833	1.076		2.20833	0.735		2.20833	0.156		2.20833	27.015
2.21	45.758		2.21	45.758		2.21	2.639		2.21	0.346		2.21	11.761		2.21	1.096		2.21	0.808		2.21	0.171		2.21	29.024
2.21167	48.648		2.21167	48.648		2.21167	2.967		2.21167	0.362		2.21167	12.622		2.21167	1.119		2.21167	0.892		2.21167	0.186		2.21167	31.085
2.21333	51.634		2.21333	51.634		2.21333	3.345		2.21333	0.385		2.21333	13.553		2.21333	1.142		2.21333	0.989		2.21333	0.204		2.21333	33.231
2.215	54.717		2.215	54.717		2.215	3.782		2.215	0.407		2.215	14.556		2.215	1.166		2.215	1.104		2.215	0.223		2.215	35.441
2.21667	57.88		2.21667	57.88		2.21667	4.28		2.21667	0.426		2.21667	15.639		2.21667	1.187		2.21667	1.222		2.21667	0.246		2.21667	37.721
2.21833	61.134		2.21833	61.134		2.21833	4.845		2.21833	0.454		2.21833	16.813		2.21833	1.214		2.21833	1.376		2.21833	0.282		2.21833	40.042
2.22	64.473		2.22	64.473		2.22	5.47		2.22	0.482		2.22	18.078		2.22	1.235		2.22	1.545		2.22	0.317		2.22	42.455
2.22167	67.869		2.22167	67.869		2.22167	6.173		2.22167	0.516		2.22167	19.44		2.22167	1.268		2.22167	1.746		2.22167	0.363		2.22167	44.918
2.22333	71.319		2.22333	71.319		2.22333	6.954		2.22333	0.551		2.22333	20.894		2.22333	1.299		2.22333	1.982		2.22333	0.418		2.22333	47.44
2.225	74.812		2.225	74.812		2.225	7.814		2.225	0.59		2.225	22.471		2.225	1.345		2.225	2.253		2.225	0.476		2.225	49.983
2.22667	78.355		2.22667	78.355		2.22667	8.769		2.22667	0.63		2.22667	24.163		2.22667	1.378		2.22667	2.568		2.22667	0.557		2.22667	52.583
2.22833	81.929		2.22833	81.929		2.22833	9.824		2.22833	0.684		2.22833	25.994		2.22833	1.41		2.22833	2.926		2.22833	0.639		2.22833	55.195
2.23	85.516		2.23	85.516		2.23	10.982		2.23	0.731		2.23	27.975		2.23	1.449		2.23	3.335		2.23	0.735		2.23	57.813
2.23167	89.143		2.23167	89.143		2.23167	12.244		2.23167	0.786		2.23167	30.105		2.23167	1.49		2.23167	3.795		2.23167	0.846		2.23167	60.458
2.23333	92.759		2.23333	92.759		2.23333	13.621		2.23333	0.843		2.23333	32.397		2.23333	1.534		2.23333	4.315		2.23333	0.975		2.23333	63.125
2.235	96.358		2.235	96.358		2.235	15.111		2.235	0.899		2.235	34.871		2.235	1.581		2.235	4.904		2.235	1.131		2.235	65.795
2.23667	99.933		2.23667	99.933		2.23667	16.712		2.23667	0.959		2.23667	37.549		2.23667	1.633		2.23667	5.555		2.23667	1.302		2.23667	68.465
2.23833	103.459		2.23833	103.459		2.23833	18.428		2.23833	1.019		2.23833	40.421		2.23833	1.69		2.23833	6.27		2.23833	1.499		2.23833	71.111
2.24	106.983		2.24	106.983		2.24	20.263		2.24	1.091		2.24	43.494		2.24	1.752		2.24	7.066		2.24	1.725		2.24	73.718
2.24167	110.471		2.24167	110.471		2.24167	22.203		2.24167	1.159		2.24167	46.791		2.24167	1.827		2.24167	7.92		2.24167	1.976		2.24167	76.278
2.24333	113.907		2.24333	113.907		2.24333	24.243		2.24333	1.238		2.24333	50.307		2.24333	1.905		2.24333	8.865		2.24333	2.254		2.24333	78.809
2.245	117.304		2.245	117.304		2.245	26.373		2.245	1.311		2.245	54.037		2.245	1.995		2.245	9.877		2.245	2.556		2.245	81.309
2.24667	120.604		2.24667	120.604		2.24667	28.596		2.24667	1.391		2.24667	58.016		2.24667	2.096		2.24667	10.973		2.24667	2.895		2.24667	83.74
2.24833	123.822		2.24833	123.822		2.24833	30.896		2.24833	1.466		2.24833	62.253		2.24833	2.208		2.24833	12.146		2.24833	3.255		2.24833	86.12
2.25	126.923		2.25	126.923		2.25	33.271		2.25	1.552		2.25	66.769		2.25	2.336		2.25	13.393		2.25	3.659		2.25	88.431
2.25167	129.913		2.25167	129.913		2.25167	35.728		2.25167	1.638		2.25167	71.561		2.25167	2.478		2.25167	14.716		2.25167	4.086		2.25167	90.67
2.25333	132.798		2.25333	132.798		2.25333	38.222		2.25333	1.725		2.25333	76.629		2.25333	2.641		2.25333	16.108		2.25333	4.553		2.25333	92.834
2.255	135.554		2.255	135.554		2.255	40.749		2.255	1.818		2.255	81.966		2.255	2.828		2.255	17.557		2.255	5.051		2.255	94.933
2.25667	138.168		2.25667	138.168		2.25667	43.315		2.25667	1.909		2.25667	87.593		2.25667	3.041		2.25667	19.088		2.25667	5.573		2.25667	96.964
2.25833	140.675		2.25833	140.675		2.25833	45.915		2.25833	1.993		2.25833	93.473		2.25833	3.293		2.25833	20.685		2.25833	6.133		2.25833	98.907
2.26	143.04		2.26	143.04		2.26	48.531		2.26	2.087		2.26	99.606		2.26	3.58		2.26	22.343		2.26	6.717		2.26	100.759
2.26167	145.277		2.26167	145.277		2.26167	51.157		2.26167	2.176		2.26167	105.984		2.26167	3.911		2.26167	24.042		2.26167	7.325		2.26167	102.499
2.26333	147.359		2.26333	147.359		2.26333	53.801		2.26333	2.264		2.26333	112.603		2.26333	4.29		2.26333	25.781		2.26333	7.95		2.26333	104.154
2.265	149.321		2.265	149.321		2.265	56.435		2.265	2.362		2.265	119.431		2.265	4.715		2.265	27.554		2.265	8.604		2.265	105.685
2.26667	151.142		2.26667	151.142		2.26667	59.069		2.26667	2.452		2.26667	126.449		2.26667	5.2		2.26667	29.367		2.26667	9.266		2.26667	107.102
2.26833	152.8		2.26833	152.8		2.26833	61.686		2.26833	2.543		2.26833	133.674		2.26833	5.745		2.26833	31.209		2.26833	9.946		2.26833	108.416
2.27	154.299		2.27	154.299		2.27	64.287		2.27	2.631		2.27	141.12		2.27	6.347		2.27	33.077		2.27	10.645		2.27	109.595
2.27167	155.628		2.27167	155.628		2.27167	66.852		2.27167	2.714		2.27167	148.724		2.27167	7.007		2.27167	34.975		2.27167	11.359		2.27167	110.662
2.27333	156.795		2.27333	156.795		2.27333	69.367		2.27333	2.804		2.27333	156.461		2.27333	7.741		2.27333	36.885		2.27333	12.072		2.27333	111.602
2.275	157.798		2.275	157.798		2.275	71.854		2.275	2.893		2.275	164.312		2.275	8.55		2.275	38.785		2.275	12.809		2.275	112.415
2.27667	158.622		2.27667	158.622		2.27667	74.308		2.27667	2.976		2.27667	172.289		2.27667	9.422		2.27667	40.677		2.27667	13.543		2.27667	113.091
2.27833	159.287		2.27833	159.287		2.27833	76.722		2.27833	3.056		2.27833	180.375		2.27833	10.386		2.27833	42.567		2.27833	14.273		2.27833	113.623
2.28	159.78		2.28	159.78		2.28	79.079		2.28	3.133		2.28	188.502		2.28	11.418		2.28	44.444		2.28	15.01		2.28	114.013
2.28167	160.116		2.28167	160.116		2.28167	81.382		2.28167	3.209		2.28167	196.673		2.28167	12.53		2.28167	46.302		2.28167	15.741		2.28167	114.264
2.28333	160.272		2.28333	160.272		2.28333	83.63		2.28333	3.282		2.28333	204.858		2.28333	13.735		2.28333	48.148		2.28333	16.46		2.28333	114.362
2.285	160.236		2.285	160.236		2.285	85.814		2.285	3.354		2.285	213.053		2.285	15.025		2.285	49.963		2.285	17.184		2.285	114.312
2.28667	160.006		2.28667	160.006		2.28667	87.939		2.28667	3.432		2.28667	221.271		2.28667	16.392		2.28667	51.755		2.28667	17.891		2.28667	114.108
2.28833	159.594		2.28833	159.594		2.28833	90		2.28833	3.5		2.28833	229.465		2.28833	17.845		2.28833	53.511		2.28833	18.591		2.28833	113.743
2.29	158.993		2.29	158.993		2.29	91.983		2.29	3.572		2.29	237.595		2.29	19.389		2.29	55.237		2.29	19.278		2.29	113.228
2.29167	158.229		2.29167	158.229		2.29167	93.881		2.29167	3.639		2.29167	245.661		2.29167	20.986		2.29167	56.919		2.29167	19.953		2.29167	112.561
2.29333	157.319		2.29333	157.319		2.29333	95.682		2.29333	3.708		2.29333	253.661		2.29333	22.642		2.29333	58.569		2.29333	20.603		2.29333	111.746
2.295	156.241		2.295	156.241		2.295	97.381		2.295	3.773		2.295	261.537		2.295	24.368		2.295	60.18		2.295	21.246		2.295	110.832
2.29667	155.01		2.29667	155.01		2.29667	98.971		2.29667	3.834		2.29667	269.277		2.29667	26.163		2.29667	61.734		2.29667	21.88		2.29667	109.796
2.29833	153.612		2.29833	153.612		2.29833	100.443		2.29833	3.893		2.29833	276.913		2.29833	28.018		2.29833	63.25		2.29833	22.501		2.29833	108.64
2.3	152.037		2.3	152.037		2.3	101.806		2.3	3.943		2.3	284.332		2.3	29.919		2.3	64.715		2.3	23.102		2.3	107.365
2.30167	150.312		2.30167	150.312		2.30167	103.04		2.30167	4.003		2.30167	291.64		2.30167	31.866		2.30167	66.12		2.30167	23.687		2.30167	105.992
2.30333	148.445		2.30333	148.445		2.30333	104.158		2.30333	4.046		2.30333	298.794		2.30333	33.871		2.30333	67.465		2.30333	24.251		2.30333	104.513
2.305	146.445		2.305	146.445		2.305	105.149		2.305	4.088		2.305	305.786		2.305	35.9		2.305	68.752		2.305	24.792		2.305	102.907
2.30667	144.33		2.30667	144.33		2.30667	106.025		2.30667	4.131		2.30667	312.615		2.30667	37.966		2.30667	69.966		2.30667	25.311		2.30667	101.22
2.30833	142.094		2.30833	142.094		2.30833	106.756		2.30833	4.168		2.30833	319.285		2.30833	40.049		2.30833	71.109		2.30833	25.8		2.30833	99.453
2.31	139.752		2.31	139.752		2.31	107.345		2.31	4.196		2.31	325.745		2.31	42.147		2.31	72.18		2.31	26.279		2.31	97.601
2.31167	137.3		2.31167	137.3		2.31167	107.783		2.31167	4.222		2.31167	332.013		2.31167	44.251		2.31167	73.183		2.31167	26.713		2.31167	95.676
2.31333	134.77		2.31333	134.77		2.31333	108.077		2.31333	4.244		2.31333	338.096		2.31333	46.355		2.31333	74.096		2.31333	27.125		2.31333	93.699
2.315	132.129		2.315	132.129		2.315	108.195		2.315	4.263		2.315	343.964		2.315	48.429		2.315	74.921		2.315	27.492		2.315	91.678
2.31667	129.43		2.31667	129.43		2.31667	108.167		2.31667	4.275		2.31667	349.604		2.31667	50.501		2.31667	75.662		2.31667	27.832		2.31667	89.588
2.31833	126.696		2.31833	126.696		2.31833	107.981		2.31833	4.282		2.31833	354.971		2.31833	52.554		2.31833	76.284		2.31833	28.133		2.31833	87.454
2.32	123.924		2.32	123.924		2.32	107.632		2.32	4.29		2.32	360.056		2.32	54.587		2.32	76.805		2.32	28.397		2.32	85.264
2.32167	121.115		2.32167	121.115		2.32167	107.126		2.32167	4.286		2.32167	364.849		2.32167	56.585		2.32167	77.223		2.32167	28.62		2.32167	83.074
2.32333	118.282		2.32333	118.282		2.32333	106.455		2.32333	4.283		2.32333	369.382		2.32333	58.532		2.32333	77.526		2.32333	28.798		2.32333	80.869
2.325	115.412		2.325	115.412		2.325	105.594		2.325	4.271		2.325	373.6		2.325	60.456		2.325	77.709		2.325	28.93		2.325	78.664
2.32667	112.52		2.32667	112.52		2.32667	104.617		2.32667	4.252		2.32667	377.472		2.32667	62.356		2.32667	77.785		2.32667	29.019		2.32667	76.457
2.32833	109.623		2.32833	109.623		2.32833	103.486		2.32833	4.229		2.32833	381.009		2.32833	64.213		2.32833	77.755		2.32833	29.074		2.32833	74.259
2.33	106.711		2.33	106.711		2.33	102.237		2.33	4.195		2.33	384.192		2.33	66.01		2.33	77.606		2.33	29.078		2.33	72.059
2.33167	103.817		2.33167	103.817		2.33167	100.86		2.33167	4.161		2.33167	387.011		2.33167	67.77		2.33167	77.343		2.33167	29.033		2.33167	69.873
2.33333	100.955		2.33333	100.955		2.33333	99.368		2.33333	4.128		2.33333	389.417		2.33333	69.482		2.33333	76.968		2.33333	28.942		2.33333	67.711
2.335	98.125		2.335	98.125		2.335	97.768		2.335	4.089		2.335	391.404		2.335	71.134		2.335	76.479		2.335	28.807		2.335	65.59
2.33667	95.307		2.33667	95.307		2.33667	96.068		2.33667	4.052		2.33667	392.994		2.33667	72.721		2.33667	75.894		2.33667	28.628		2.33667	63.478
2.33833	92.522		2.33833	92.522		2.33833	94.282		2.33833	4.009		2.33833	394.167		2.33833	74.241		2.33833	75.2		2.33833	28.398		2.33833	61.391
2.34	89.78		2.34	89.78		2.34	92.422		2.34	3.954		2.34	394.895		2.34	75.682		2.34	74.41		2.34	28.125		2.34	59.32
2.34167	87.065		2.34167	87.065		2.34167	90.501		2.34167	3.91		2.34167	395.19		2.34167	77.05		2.34167	73.516		2.34167	27.813		2.34167	57.271
2.34333	84.38		2.34333	84.38		2.34333	88.51		2.34333	3.859		2.34333	395.095		2.34333	78.325		2.34333	72.533		2.34333	27.462		2.34333	55.282
2.345	81.738		2.345	81.738		2.345	86.469		2.345	3.801		2.345	394.584		2.345	79.521		2.345	71.466		2.345	27.078		2.345	53.314
2.34667	79.113		2.34667	79.113		2.34667	84.379		2.34667	3.748		2.34667	393.651		2.34667	80.617		2.34667	70.34		2.34667	26.653		2.34667	51.384
2.34833	76.529		2.34833	76.529		2.34833	82.26		2.34833	3.686		2.34833	392.321		2.34833	81.627		2.34833	69.148		2.34833	26.196		2.34833	49.485
2.35	74.012		2.35	74.012		2.35	80.1		2.35	3.628		2.35	390.603		2.35	82.524		2.35	67.892		2.35	25.715		2.35	47.639
2.35167	71.524		2.35167	71.524		2.35167	77.923		2.35167	3.571		2.35167	388.467		2.35167	83.326		2.35167	66.577		2.35167	25.209		2.35167	45.815
2.35333	69.078		2.35333	69.078		2.35333	75.743		2.35333	3.508		2.35333	385.965		2.35333	84.019		2.35333	65.205		2.35333	24.681		2.35333	44.033
2.355	66.668		2.355	66.668		2.355	73.565		2.355	3.451		2.355	383.094		2.355	84.604		2.355	63.785		2.355	24.125		2.355	42.286
2.35667	64.319		2.35667	64.319		2.35667	71.395		2.35667	3.379		2.35667	379.878		2.35667	85.082		2.35667	62.335		2.35667	23.55		2.35667	40.587
2.35833	61.992		2.35833	61.992		2.35833	69.24		2.35833	3.32		2.35833	376.356		2.35833	85.448		2.35833	60.843		2.35833	22.962		2.35833	38.943
2.36	59.705		2.36	59.705		2.36	67.075		2.36	3.255		2.36	372.529		2.36	85.718		2.36	59.339		2.36	22.362		2.36	37.344
2.36167	57.474		2.36167	57.474		2.36167	64.931		2.36167	3.192		2.36167	368.413		2.36167	85.851		2.36167	57.809		2.36167	21.754		2.36167	35.78
2.36333	55.308		2.36333	55.308		2.36333	62.808		2.36333	3.131		2.36333	364.055		2.36333	85.861		2.36333	56.269		2.36333	21.138		2.36333	34.273
2.365	53.181		2.365	53.181		2.365	60.705		2.365	3.069		2.365	359.461		2.365	85.749		2.365	54.716		2.365	20.515		2.365	32.812
2.36667	51.113		2.36667	51.113		2.36667	58.63		2.36667	3.012		2.36667	354.676		2.36667	85.506		2.36667	53.162		2.36667	19.889		2.36667	31.39
2.36833	49.094		2.36833	49.094		2.36833	56.581		2.36833	2.95		2.36833	349.701		2.36833	85.151		2.36833	51.609		2.36833	19.26		2.36833	30.033
2.37	47.149		2.37	47.149		2.37	54.554		2.37	2.888		2.37	344.509		2.37	84.682		2.37	50.062		2.37	18.64		2.37	28.716
2.37167	45.248		2.37167	45.248		2.37167	52.563		2.37167	2.818		2.37167	339.178		2.37167	84.089		2.37167	48.521		2.37167	18.024		2.37167	27.448
2.37333	43.399		2.37333	43.399		2.37333	50.612		2.37333	2.754		2.37333	333.725		2.37333	83.385		2.37333	46.994		2.37333	17.408		2.37333	26.239
2.375	41.606		2.375	41.606		2.375	48.687		2.375	2.684		2.375	328.192		2.375	82.581		2.375	45.481		2.375	16.806		2.375	25.073
2.37667	39.857		2.37667	39.857		2.37667	46.812		2.37667	2.619		2.37667	322.556		2.37667	81.687		2.37667	43.985		2.37667	16.214		2.37667	23.954
2.37833	38.166		2.37833	38.166		2.37833	44.986		2.37833	2.549		2.37833	316.842		2.37833	80.7		2.37833	42.502		2.37833	15.622		2.37833	22.864
2.38	36.527		2.38	36.527		2.38	43.199		2.38	2.479		2.38	311.064		2.38	79.62		2.38	41.043		2.38	15.037		2.38	21.836
2.38167	34.942		2.38167	34.942		2.38167	41.468		2.38167	2.409		2.38167	305.235		2.38167	78.443		2.38167	39.612		2.38167	14.458		2.38167	20.831
2.38333	33.43		2.38333	33.43		2.38333	39.779		2.38333	2.348		2.38333	299.363		2.38333	77.185		2.38333	38.212		2.38333	13.889		2.38333	19.877
2.385	31.964		2.385	31.964		2.385	38.137		2.385	2.279		2.385	293.472		2.385	75.847		2.385	36.826		2.385	13.33		2.385	18.947
2.38667	30.549		2.38667	30.549		2.38667	36.542		2.38667	2.214		2.38667	287.537		2.38667	74.451		2.38667	35.473		2.38667	12.783		2.38667	18.061
2.38833	29.188		2.38833	29.188		2.38833	34.971		2.38833	2.149		2.38833	281.608		2.38833	72.993		2.38833	34.123		2.38833	12.245		2.38833	17.213
2.39	27.867		2.39	27.867		2.39	33.475		2.39	2.09		2.39	275.583		2.39	71.464		2.39	32.827		2.39	11.721		2.39	16.403
2.39167	26.605		2.39167	26.605		2.39167	32.008		2.39167	2.018		2.39167	269.521		2.39167	69.886		2.39167	31.559		2.39167	11.204		2.39167	15.628
2.39333	25.379		2.39333	25.379		2.39333	30.599		2.39333	1.959		2.39333	263.418		2.39333	68.278		2.39333	30.303		2.39333	10.7		2.39333	14.878
2.395	24.229		2.395	24.229		2.395	29.23		2.395	1.894		2.395	257.279		2.395	66.64		2.395	29.076		2.395	10.212		2.395	14.154
2.39667	23.108		2.39667	23.108		2.39667	27.9		2.39667	1.835		2.39667	251.1		2.39667	64.982		2.39667	27.872		2.39667	9.746		2.39667	13.473
2.39833	22.051		2.39833	22.051		2.39833	26.622		2.39833	1.779		2.39833	244.88		2.39833	63.307		2.39833	26.701		2.39833	9.287		2.39833	12.814
2.4	21.039		2.4	21.039		2.4	25.38		2.4	1.711		2.4	238.666		2.4	61.629		2.4	25.555		2.4	8.844		2.4	12.203
2.40167	20.082		2.40167	20.082		2.40167	24.182		2.40167	1.657		2.40167	232.471		2.40167	59.933		2.40167	24.449		2.40167	8.421		2.40167	11.61
2.40333	19.146		2.40333	19.146		2.40333	23.023		2.40333	1.595		2.40333	226.304		2.40333	58.235		2.40333	23.378		2.40333	8.014		2.40333	11.053
2.405	18.262		2.405	18.262		2.405	21.904		2.405	1.536		2.405	220.146		2.405	56.56		2.405	22.347		2.405	7.622		2.405	10.518
2.40667	17.422		2.40667	17.422		2.40667	20.832		2.40667	1.477		2.40667	213.992		2.40667	54.905		2.40667	21.356		2.40667	7.252		2.40667	10.009
2.40833	16.612		2.40833	16.612		2.40833	19.806		2.40833	1.425		2.40833	207.856		2.40833	53.254		2.40833	20.395		2.40833	6.89		2.40833	9.532
2.41	15.843		2.41	15.843		2.41	18.821		2.41	1.374		2.41	201.765		2.41	51.608		2.41	19.469		2.41	6.542		2.41	9.078
2.41167	15.106		2.41167	15.106		2.41167	17.878		2.41167	1.323		2.41167	195.723		2.41167	49.98		2.41167	18.567		2.41167	6.212		2.41167	8.643
2.41333	14.397		2.41333	14.397		2.41333	16.972		2.41333	1.283		2.41333	189.72		2.41333	48.372		2.41333	17.705		2.41333	5.889		2.41333	8.23
2.415	13.735		2.415	13.735		2.415	16.099		2.415	1.241		2.415	183.754		2.415	46.787		2.415	16.866		2.415	5.586		2.415	7.827
2.41667	13.107		2.41667	13.107		2.41667	15.269		2.41667	1.19		2.41667	177.873		2.41667	45.221		2.41667	16.066		2.41667	5.296		2.41667	7.459
2.41833	12.495		2.41833	12.495		2.41833	14.467		2.41833	1.146		2.41833	172.051		2.41833	43.694		2.41833	15.296		2.41833	5.028		2.41833	7.101
2.42	11.912		2.42	11.912		2.42	13.71		2.42	1.104		2.42	166.298		2.42	42.185		2.42	14.551		2.42	4.76		2.42	6.769
2.42167	11.372		2.42167	11.372		2.42167	12.981		2.42167	1.059		2.42167	160.628		2.42167	40.701		2.42167	13.845		2.42167	4.51		2.42167	6.444
2.42333	10.853		2.42333	10.853		2.42333	12.286		2.42333	1.02		2.42333	155.058		2.42333	39.272		2.42333	13.16		2.42333	4.27		2.42333	6.137
2.425	10.358		2.425	10.358		2.425	11.633		2.425	0.983		2.425	149.593		2.425	37.881		2.425	12.507		2.425	4.044		2.425	5.836
2.42667	9.887		2.42667	9.887		2.42667	11.004		2.42667	0.951		2.42667	144.229		2.42667	36.509		2.42667	11.884		2.42667	3.823		2.42667	5.556
2.42833	9.439		2.42833	9.439		2.42833	10.411		2.42833	0.91		2.42833	138.93		2.42833	35.188		2.42833	11.284		2.42833	3.619		2.42833	5.293
2.43	9.02		2.43	9.02		2.43	9.848		2.43	0.873		2.43	133.802		2.43	33.904		2.43	10.708		2.43	3.421		2.43	5.041
2.43167	8.614		2.43167	8.614		2.43167	9.324		2.43167	0.839		2.43167	128.795		2.43167	32.658		2.43167	10.156		2.43167	3.236		2.43167	4.803
2.43333	8.237		2.43333	8.237		2.43333	8.822		2.43333	0.806		2.43333	123.93		2.43333	31.439		2.43333	9.631		2.43333	3.063		2.43333	4.581
2.435	7.862		2.435	7.862		2.435	8.352		2.435	0.769		2.435	119.198		2.435	30.264		2.435	9.121		2.435	2.897		2.435	4.363
2.43667	7.521		2.43667	7.521		2.43667	7.901		2.43667	0.737		2.43667	114.607		2.43667	29.127		2.43667	8.638		2.43667	2.734		2.43667	4.163
2.43833	7.194		2.43833	7.194		2.43833	7.474		2.43833	0.705		2.43833	110.156		2.43833	28.026		2.43833	8.175		2.43833	2.588		2.43833	3.965
2.44	6.878		2.44	6.878		2.44	7.071		2.44	0.675		2.44	105.837		2.44	26.953		2.44	7.738		2.44	2.444		2.44	3.782
2.44167	6.583		2.44167	6.583		2.44167	6.688		2.44167	0.641		2.44167	101.65		2.44167	25.917		2.44167	7.325		2.44167	2.309		2.44167	3.605
2.44333	6.302		2.44333	6.302		2.44333	6.321		2.44333	0.615		2.44333	97.598		2.44333	24.908		2.44333	6.933		2.44333	2.184		2.44333	3.437
2.445	6.034		2.445	6.034		2.445	5.979		2.445	0.589		2.445	93.667		2.445	23.94		2.445	6.561		2.445	2.064		2.445	3.279
2.44667	5.771		2.44667	5.771		2.44667	5.656		2.44667	0.565		2.44667	89.867		2.44667	23.004		2.44667	6.212		2.44667	1.955		2.44667	3.13
2.44833	5.53		2.44833	5.53		2.44833	5.346		2.44833	0.541		2.44833	86.184		2.44833	22.107		2.44833	5.875		2.44833	1.845		2.44833	2.984
2.45	5.301		2.45	5.301		2.45	5.065		2.45	0.52		2.45	82.626		2.45	21.249		2.45	5.565		2.45	1.747		2.45	2.853
2.45167	5.082		2.45167	5.082		2.45167	4.794		2.45167	0.493		2.45167	79.183		2.45167	20.421		2.45167	5.268		2.45167	1.652		2.45167	2.723
2.45333	4.873		2.45333	4.873		2.45333	4.539		2.45333	0.474		2.45333	75.867		2.45333	19.618		2.45333	4.989		2.45333	1.561		2.45333	2.598
2.455	4.674		2.455	4.674		2.455	4.293		2.455	0.453		2.455	72.654		2.455	18.835		2.455	4.722		2.455	1.473		2.455	2.485
2.45667	4.483		2.45667	4.483		2.45667	4.072		2.45667	0.435		2.45667	69.548		2.45667	18.091		2.45667	4.468		2.45667	1.398		2.45667	2.377
2.45833	4.306		2.45833	4.306		2.45833	3.853		2.45833	0.42		2.45833	66.533		2.45833	17.372		2.45833	4.226		2.45833	1.317		2.45833	2.271
2.46	4.128		2.46	4.128		2.46	3.654		2.46	0.406		2.46	63.626		2.46	16.672		2.46	4.002		2.46	1.248		2.46	2.173
2.46167	3.965		2.46167	3.965		2.46167	3.465		2.46167	0.39		2.46167	60.825		2.46167	16.002		2.46167	3.79		2.46167	1.179		2.46167	2.078
2.46333	3.803		2.46333	3.803		2.46333	3.287		2.46333	0.37		2.46333	58.129		2.46333	15.356		2.46333	3.588		2.46333	1.116		2.46333	1.987
2.465	3.656		2.465	3.656		2.465	3.12		2.465	0.354		2.465	55.53		2.465	14.735		2.465	3.393		2.465	1.05		2.465	1.903
2.46667	3.515		2.46667	3.515		2.46667	2.965		2.46667	0.343		2.46667	53.029		2.46667	14.127		2.46667	3.208		2.46667	0.996		2.46667	1.822
2.46833	3.374		2.46833	3.374		2.46833	2.817		2.46833	0.326		2.46833	50.616		2.46833	13.548		2.46833	3.037		2.46833	0.942		2.46833	1.746
2.47	3.244		2.47	3.244		2.47	2.671		2.47	0.312		2.47	48.301		2.47	12.993		2.47	2.875		2.47	0.896		2.47	1.673
2.47167	3.117		2.47167	3.117		2.47167	2.54		2.47167	0.3		2.47167	46.092		2.47167	12.453		2.47167	2.714		2.47167	0.848		2.47167	1.602
2.47333	3		2.47333	3		2.47333	2.414		2.47333	0.282		2.47333	43.986		2.47333	11.944		2.47333	2.57		2.47333	0.804		2.47333	1.545
2.475	2.887		2.475	2.887		2.475	2.299		2.475	0.268		2.475	41.973		2.475	11.451		2.475	2.431		2.475	0.765		2.475	1.485
2.47667	2.779		2.47667	2.779		2.47667	2.186		2.47667	0.258		2.47667	40.069		2.47667	10.98		2.47667	2.299		2.47667	0.725		2.47667	1.427
2.47833	2.682		2.47833	2.682		2.47833	2.086		2.47833	0.247		2.47833	38.256		2.47833	10.53		2.47833	2.176		2.47833	0.689		2.47833	1.364
2.48	2.582		2.48	2.582		2.48	1.99		2.48	0.232		2.48	36.511		2.48	10.082		2.48	2.065		2.48	0.649		2.48	1.314
2.48167	2.488		2.48167	2.488		2.48167	1.897		2.48167	0.216		2.48167	34.832		2.48167	9.659		2.48167	1.955		2.48167	0.62		2.48167	1.263
2.48333	2.402		2.48333	2.402		2.48333	1.813		2.48333	0.207		2.48333	33.245		2.48333	9.251		2.48333	1.851		2.48333	0.592		2.48333	1.216
2.485	2.312		2.485	2.312		2.485	1.737		2.485	0.199		2.485	31.711		2.485	8.863		2.485	1.755		2.485	0.561		2.485	1.168
2.48667	2.234		2.48667	2.234		2.48667	1.654		2.48667	0.192		2.48667	30.247		2.48667	8.487		2.48667	1.669		2.48667	0.528		2.48667	1.128
2.48833	2.161		2.48833	2.161		2.48833	1.588		2.48833	0.186		2.48833	28.851		2.48833	8.127		2.48833	1.577		2.48833	0.507		2.48833	1.095
2.49	2.078		2.49	2.078		2.49	1.517		2.49	0.182		2.49	27.493		2.49	7.775		2.49	1.501		2.49	0.484		2.49	1.045
2.49167	2.012		2.49167	2.012		2.49167	1.46		2.49167	0.174		2.49167	26.21		2.49167	7.442		2.49167	1.429		2.49167	0.464		2.49167	1.017
2.49333	1.939		2.49333	1.939		2.49333	1.392		2.49333	0.167		2.49333	24.989		2.49333	7.122		2.49333	1.354		2.49333	0.447		2.49333	0.982
2.495	1.879		2.495	1.879		2.495	1.337		2.495	0.162		2.495	23.814		2.495	6.817		2.495	1.288		2.495	0.426		2.495	0.952
2.49667	1.813		2.49667	1.813		2.49667	1.285		2.49667	0.155		2.49667	22.705		2.49667	6.528		2.49667	1.226		2.49667	0.411		2.49667	0.923
2.49833	1.747		2.49833	1.747		2.49833	1.229		2.49833	0.147		2.49833	21.656		2.49833	6.244		2.49833	1.165		2.49833	0.391		2.49833	0.887
2.5	1.692		2.5	1.692		2.5	1.182		2.5	0.143		2.5	20.663		2.5	5.974		2.5	1.116		2.5	0.382		2.5	0.858
2.50167	1.64		2.50167	1.64		2.50167	1.138		2.50167	0.137		2.50167	19.718		2.50167	5.706		2.50167	1.054		2.50167	0.366		2.50167	0.828
2.50333	1.585		2.50333	1.585		2.50333	1.086		2.50333	0.133		2.50333	18.812		2.50333	5.457		2.50333	1.01		2.50333	0.349		2.50333	0.8
2.505	1.535		2.505	1.535		2.505	1.042		2.505	0.128		2.505	17.962		2.505	5.211		2.505	0.969		2.505	0.336		2.505	0.778
2.50667	1.486		2.50667	1.486		2.50667	1.013		2.50667	0.121		2.50667	17.15		2.50667	4.986		2.50667	0.923		2.50667	0.324		2.50667	0.753
2.50833	1.433		2.50833	1.433		2.50833	0.967		2.50833	0.116		2.50833	16.383		2.50833	4.763		2.50833	0.881		2.50833	0.31		2.50833	0.729
2.51	1.387		2.51	1.387		2.51	0.936		2.51	0.108		2.51	15.645		2.51	4.55		2.51	0.847		2.51	0.3		2.51	0.71
2.51167	1.346		2.51167	1.346		2.51167	0.903		2.51167	0.106		2.51167	14.932		2.51167	4.346		2.51167	0.814		2.51167	0.289		2.51167	0.688
2.51333	1.304		2.51333	1.304		2.51333	0.873		2.51333	0.095		2.51333	14.262		2.51333	4.146		2.51333	0.779		2.51333	0.28		2.51333	0.665
2.515	1.27		2.515	1.27		2.515	0.843		2.515	0.086		2.515	13.631		2.515	3.953		2.515	0.753		2.515	0.27		2.515	0.649
2.51667	1.23		2.51667	1.23		2.51667	0.821		2.51667	0.086		2.51667	13.026		2.51667	3.771		2.51667	0.724		2.51667	0.247		2.51667	0.627
2.51833	1.198		2.51833	1.198		2.51833	0.795		2.51833	0.082		2.51833	12.446		2.51833	3.596		2.51833	0.699		2.51833	0.237		2.51833	0.61
2.52	1.163		2.52	1.163		2.52	0.776		2.52	0.078		2.52	11.903		2.52	3.432		2.52	0.671		2.52	0.227		2.52	0.59
2.52167	1.13		2.52167	1.13		2.52167	0.756		2.52167	0.073		2.52167	11.381		2.52167	3.267		2.52167	0.649		2.52167	0.218		2.52167	0.577
2.52333	1.101		2.52333	1.101		2.52333	0.738		2.52333	0.071		2.52333	10.898		2.52333	3.111		2.52333	0.627		2.52333	0.215		2.52333	0.559
2.525	1.075		2.525	1.075		2.525	0.72		2.525	0.064		2.525	10.427		2.525	2.969		2.525	0.608		2.525	0.206		2.525	0.543
2.52667	1.037		2.52667	1.037		2.52667	0.699		2.52667	0.063		2.52667	9.987		2.52667	2.832		2.52667	0.583		2.52667	0.2		2.52667	0.523
2.52833	1.016		2.52833	1.016		2.52833	0.682		2.52833	0.057		2.52833	9.578		2.52833	2.697		2.52833	0.563		2.52833	0.191		2.52833	0.515
2.53	0.991		2.53	0.991		2.53	0.664		2.53	0.055		2.53	9.183		2.53	2.569		2.53	0.544		2.53	0.186		2.53	0.502
2.53167	0.959		2.53167	0.959		2.53167	0.651		2.53167	0.051		2.53167	8.816		2.53167	2.452		2.53167	0.524		2.53167	0.183		2.53167	0.491
2.53333	0.935		2.53333	0.935		2.53333	0.638		2.53333	0.046		2.53333	8.464		2.53333	2.341		2.53333	0.503		2.53333	0.176		2.53333	0.48
2.535	0.905		2.535	0.905		2.535	0.628		2.535	0.044		2.535	8.134		2.535	2.228		2.535	0.485		2.535	0.171		2.535	0.47
2.53667	0.884		2.53667	0.884		2.53667	0.612		2.53667	0.036		2.53667	7.826		2.53667	2.124		2.53667	0.471		2.53667	0.16		2.53667	0.459
2.53833	0.861		2.53833	0.861		2.53833	0.599		2.53833	0.034		2.53833	7.539		2.53833	2.028		2.53833	0.457		2.53833	0.156		2.53833	0.453
2.54	0.836		2.54	0.836		2.54	0.583		2.54	0.029		2.54	7.265		2.54	1.934		2.54	0.443		2.54	0.146		2.54	0.443
2.54167	0.818		2.54167	0.818		2.54167	0.564		2.54167	0.023		2.54167	7.003		2.54167	1.841		2.54167	0.431		2.54167	0.144		2.54167	0.432
2.54333	0.798		2.54333	0.798		2.54333	0.547		2.54333	0.02		2.54333	6.759		2.54333	1.754		2.54333	0.418		2.54333	0.139		2.54333	0.424
2.545	0.779		2.545	0.779		2.545	0.534		2.545	0.016		2.545	6.524		2.545	1.674		2.545	0.404		2.545	0.137		2.545	0.428
2.54667	0.756		2.54667	0.756		2.54667	0.519		2.54667	0.017		2.54667	6.304		2.54667	1.595		2.54667	0.391		2.54667	0.134		2.54667	0.411
2.54833	0.734		2.54833	0.734		2.54833	0.511		2.54833	0.017		2.54833	6.09		2.54833	1.518		2.54833	0.379		2.54833	0.127		2.54833	0.402
2.55	0.719		2.55	0.719		2.55	0.498		2.55	0.021		2.55	5.897		2.55	1.449		2.55	0.369		2.55	0.123		2.55	0.396
2.55167	0.703		2.55167	0.703		2.55167	0.49		2.55167	0.021		2.55167	5.708		2.55167	1.383		2.55167	0.36		2.55167	0.122		2.55167	0.387
2.55333	0.685		2.55333	0.685		2.55333	0.478		2.55333	0.017		2.55333	5.529		2.55333	1.317		2.55333	0.353		2.55333	0.118		2.55333	0.38
2.555	0.666		2.555	0.666		2.555	0.473		2.555	0.02		2.555	5.363		2.555	1.257		2.555	0.343		2.555	0.116		2.555	0.372
2.55667	0.651		2.55667	0.651		2.55667	0.463		2.55667	0.019		2.55667	5.199		2.55667	1.203		2.55667	0.337		2.55667	0.116		2.55667	0.367
2.55833	0.634		2.55833	0.634		2.55833	0.453		2.55833	0.024		2.55833	5.041		2.55833	1.149		2.55833	0.325		2.55833	0.115		2.55833	0.357
2.56	0.62		2.56	0.62		2.56	0.448		2.56	0.025		2.56	4.884		2.56	1.095		2.56	0.319		2.56	0.114		2.56	0.356
2.56167	0.604		2.56167	0.604		2.56167	0.442		2.56167	0.026		2.56167	4.738		2.56167	1.041		2.56167	0.312		2.56167	0.117		2.56167	0.349
2.56333	0.592		2.56333	0.592		2.56333	0.43		2.56333	0.026		2.56333	4.6		2.56333	0.997		2.56333	0.304		2.56333	0.115		2.56333	0.335
2.565	0.579		2.565	0.579		2.565	0.422		2.565	0.022		2.565	4.461		2.565	0.952		2.565	0.298		2.565	0.112		2.565	0.336
2.56667	0.568		2.56667	0.568		2.56667	0.42		2.56667	0.025		2.56667	4.331		2.56667	0.917		2.56667	0.293		2.56667	0.115		2.56667	0.333
2.56833	0.551		2.56833	0.551		2.56833	0.417		2.56833	0.021		2.56833	4.203		2.56833	0.882		2.56833	0.284		2.56833	0.107		2.56833	0.33
2.57	0.537		2.57	0.537		2.57	0.413		2.57	0.018		2.57	4.088		2.57	0.85		2.57	0.281		2.57	0.109		2.57	0.324
2.57167	0.528		2.57167	0.528		2.57167	0.412		2.57167	0.015		2.57167	3.971		2.57167	0.814		2.57167	0.273		2.57167	0.109		2.57167	0.319
2.57333	0.516		2.57333	0.516		2.57333	0.413		2.57333	0.013		2.57333	3.861		2.57333	0.778		2.57333	0.269		2.57333	0.107		2.57333	0.316
2.575	0.506		2.575	0.506		2.575	0.416		2.575	0.01		2.575	3.758		2.575	0.747		2.575	0.257		2.575	0.104		2.575	0.308
2.57667	0.493		2.57667	0.493		2.57667	0.414		2.57667	0.01		2.57667	3.67		2.57667	0.723		2.57667	0.246		2.57667	0.1		2.57667	0.304
2.57833	0.483		2.57833	0.483		2.57833	0.415		2.57833	0.01		2.57833	3.575		2.57833	0.694		2.57833	0.246		2.57833	0.102		2.57833	0.304
2.58	0.479		2.58	0.479		2.58	0.416		2.58	0.006		2.58	3.494		2.58	0.664		2.58	0.244		2.58	0.1		2.58	0.299
2.58167	0.473		2.58167	0.473		2.58167	0.415		2.58167	0.005		2.58167	3.413		2.58167	0.639		2.58167	0.241		2.58167	0.095		2.58167	0.314
2.58333	0.46		2.58333	0.46		2.58333	0.417		2.58333	0.004		2.58333	3.325		2.58333	0.613		2.58333	0.235		2.58333	0.096		2.58333	0.295
2.585	0.458		2.585	0.458		2.585	0.417		2.585	0.004		2.585	3.251		2.585	0.587		2.585	0.228		2.585	0.092		2.585	0.292
2.58667	0.451		2.58667	0.451		2.58667	0.412		2.58667	0.006		2.58667	3.184		2.58667	0.565		2.58667	0.23		2.58667	0.092		2.58667	0.289
2.58833	0.444		2.58833	0.444		2.58833	0.414		2.58833	0.007		2.58833	3.111		2.58833	0.545		2.58833	0.226		2.58833	0.09		2.58833	0.283
2.59	0.437		2.59	0.437		2.59	0.413		2.59	0.003		2.59	3.047		2.59	0.528		2.59	0.223		2.59	0.091		2.59	0.281
2.59167	0.423		2.59167	0.423		2.59167	0.409		2.59167	0.007		2.59167	2.985		2.59167	0.5		2.59167	0.222		2.59167	0.091		2.59167	0.273
2.59333	0.417		2.59333	0.417		2.59333	0.411		2.59333	0.007		2.59333	2.927		2.59333	0.482		2.59333	0.217		2.59333	0.088		2.59333	0.266
2.595	0.405		2.595	0.405		2.595	0.409		2.595	0.008		2.595	2.873		2.595	0.465		2.595	0.216		2.595	0.092		2.595	0.266
2.59667	0.397		2.59667	0.397		2.59667	0.408		2.59667	0.003		2.59667	2.81		2.59667	0.447		2.59667	0.213		2.59667	0.085		2.59667	0.266
2.59833	0.388		2.59833	0.388		2.59833	0.409		2.59833	0.005		2.59833	2.764		2.59833	0.432		2.59833	0.213		2.59833	0.091		2.59833	0.26
2.6	0.386		2.6	0.386		2.6	0.402		2.6	0.003		2.6	2.72		2.6	0.414		2.6	0.207		2.6	0.091		2.6	0.254
2.60167	0.378		2.60167	0.378		2.60167	0.403		2.60167	0.007		2.60167	2.667		2.60167	0.403		2.60167	0.204		2.60167	0.093		2.60167	0.251
2.60333	0.374		2.60333	0.374		2.60333	0.398		2.60333	0.006		2.60333	2.622		2.60333	0.39		2.60333	0.201		2.60333	0.094		2.60333	0.251
2.605	0.363		2.605	0.363		2.605	0.398		2.605	0.008		2.605	2.572		2.605	0.377		2.605	0.201		2.605	0.092		2.605	0.249
2.60667	0.353		2.60667	0.353		2.60667	0.392		2.60667	0.007		2.60667	2.515		2.60667	0.369		2.60667	0.199		2.60667	0.09		2.60667	0.245
2.60833	0.35		2.60833	0.35		2.60833	0.39		2.60833	0.009		2.60833	2.466		2.60833	0.357		2.60833	0.197		2.60833	0.093		2.60833	0.243
2.61	0.349		2.61	0.349		2.61	0.385		2.61	0.005		2.61	2.419		2.61	0.344		2.61	0.195		2.61	0.094		2.61	0.238
2.61167	0.344		2.61167	0.344		2.61167	0.383		2.61167	0.005		2.61167	2.369		2.61167	0.338		2.61167	0.195		2.61167	0.092		2.61167	0.232
2.61333	0.337		2.61333	0.337		2.61333	0.378		2.61333	0.001		2.61333	2.331		2.61333	0.331		2.61333	0.194		2.61333	0.094		2.61333	0.231
2.615	0.335		2.615	0.335		2.615	0.372		2.615	0		2.615	2.29		2.615	0.321		2.615	0.193		2.615	0.095		2.615	0.229
2.61667	0.326		2.61667	0.326		2.61667	0.369		2.61667	0.002		2.61667	2.236		2.61667	0.312		2.61667	0.19		2.61667	0.094		2.61667	0.228
2.61833	0.322		2.61833	0.322		2.61833	0.368		2.61833	0.006		2.61833	2.196		2.61833	0.301		2.61833	0.188		2.61833	0.091		2.61833	0.243
2.62	0.32		2.62	0.32		2.62	0.363		2.62	0.005		2.62	2.155		2.62	0.292		2.62	0.188		2.62	0.092		2.62	0.222
2.62167	0.315		2.62167	0.315		2.62167	0.361		2.62167	0.006		2.62167	2.112		2.62167	0.28		2.62167	0.186		2.62167	0.098		2.62167	0.219
2.62333	0.315		2.62333	0.315		2.62333	0.361		2.62333	0.011		2.62333	2.071		2.62333	0.273		2.62333	0.185		2.62333	0.099		2.62333	0.22
2.625	0.307		2.625	0.307		2.625	0.356		2.625	0.018		2.625	2.037		2.625	0.263		2.625	0.184		2.625	0.1		2.625	0.215
2.62667	0.305		2.62667	0.305		2.62667	0.357		2.62667	0.02		2.62667	1.996		2.62667	0.259		2.62667	0.182		2.62667	0.094		2.62667	0.21
2.62833	0.301		2.62833	0.301		2.62833	0.355		2.62833	0.022		2.62833	1.957		2.62833	0.253		2.62833	0.179		2.62833	0.099		2.62833	0.209
2.63	0.301		2.63	0.301		2.63	0.355		2.63	0.024		2.63	1.919		2.63	0.245		2.63	0.183		2.63	0.099		2.63	0.21
2.63167	0.297		2.63167	0.297		2.63167	0.351		2.63167	0.027		2.63167	1.887		2.63167	0.241		2.63167	0.18		2.63167	0.1		2.63167	0.208
2.63333	0.294		2.63333	0.294		2.63333	0.349		2.63333	0.023		2.63333	1.85		2.63333	0.236		2.63333	0.182		2.63333	0.101		2.63333	0.202
2.635	0.288		2.635	0.288		2.635	0.346		2.635	0.029		2.635	1.819		2.635	0.228		2.635	0.178		2.635	0.097		2.635	0.203
2.63667	0.29		2.63667	0.29		2.63667	0.343		2.63667	0.027		2.63667	1.786		2.63667	0.224		2.63667	0.178		2.63667	0.098		2.63667	0.2
2.63833	0.286		2.63833	0.286		2.63833	0.341		2.63833	0.025		2.63833	1.755		2.63833	0.218		2.63833	0.179		2.63833	0.096		2.63833	0.194
2.64	0.282		2.64	0.282		2.64	0.342		2.64	0.031		2.64	1.722		2.64	0.215		2.64	0.179		2.64	0.1		2.64	0.192
2.64167	0.281		2.64167	0.281		2.64167	0.336		2.64167	0.025		2.64167	1.684		2.64167	0.211		2.64167	0.176		2.64167	0.096		2.64167	0.189
2.64333	0.273		2.64333	0.273		2.64333	0.338		2.64333	0.025		2.64333	1.657		2.64333	0.205		2.64333	0.174		2.64333	0.093		2.64333	0.188
2.645	0.271		2.645	0.271		2.645	0.33		2.645	0.023		2.645	1.629		2.645	0.204		2.645	0.178		2.645	0.09		2.645	0.185
2.64667	0.265		2.64667	0.265		2.64667	0.332		2.64667	0.026		2.64667	1.606		2.64667	0.195		2.64667	0.176		2.64667	0.09		2.64667	0.184
2.64833	0.266		2.64833	0.266		2.64833	0.324		2.64833	0.021		2.64833	1.585		2.64833	0.192		2.64833	0.175		2.64833	0.086		2.64833	0.183
2.65	0.257		2.65	0.257		2.65	0.322		2.65	0.018		2.65	1.56		2.65	0.193		2.65	0.178		2.65	0.088		2.65	0.183
2.65167	0.256		2.65167	0.256		2.65167	0.318		2.65167	0.017		2.65167	1.541		2.65167	0.189		2.65167	0.175		2.65167	0.084		2.65167	0.181
2.65333	0.254		2.65333	0.254		2.65333	0.314		2.65333	0.017		2.65333	1.525		2.65333	0.187		2.65333	0.176		2.65333	0.087		2.65333	0.18
2.655	0.254		2.655	0.254		2.655	0.311		2.655	0.019		2.655	1.512		2.655	0.187		2.655	0.178		2.655	0.088		2.655	0.188
2.65667	0.252		2.65667	0.252		2.65667	0.305		2.65667	0.022		2.65667	1.498		2.65667	0.185		2.65667	0.181		2.65667	0.084		2.65667	0.179
2.65833	0.249		2.65833	0.249		2.65833	0.292		2.65833	0.024		2.65833	1.487		2.65833	0.181		2.65833	0.182		2.65833	0.085		2.65833	0.178
2.66	0.245		2.66	0.245		2.66	0.284		2.66	0.023		2.66	1.474		2.66	0.177		2.66	0.18		2.66	0.083		2.66	0.176
2.66167	0.241		2.66167	0.241		2.66167	0.279		2.66167	0.021		2.66167	1.466		2.66167	0.178		2.66167	0.182		2.66167	0.076		2.66167	0.174
2.66333	0.24		2.66333	0.24		2.66333	0.272		2.66333	0.023		2.66333	1.456		2.66333	0.174		2.66333	0.181		2.66333	0.079		2.66333	0.176
2.665	0.24		2.665	0.24		2.665	0.267		2.665	0.023		2.665	1.441		2.665	0.171		2.665	0.181		2.665	0.08		2.665	0.172
2.66667	0.233		2.66667	0.233		2.66667	0.26		2.66667	0.024		2.66667	1.423		2.66667	0.169		2.66667	0.184		2.66667	0.08		2.66667	0.166
2.66833	0.236		2.66833	0.236		2.66833	0.258		2.66833	0.029		2.66833	1.415		2.66833	0.169		2.66833	0.18		2.66833	0.079		2.66833	0.167
2.67	0.236		2.67	0.236		2.67	0.251		2.67	0.027		2.67	1.405		2.67	0.163		2.67	0.179		2.67	0.077		2.67	0.164
2.67167	0.232		2.67167	0.232		2.67167	0.248		2.67167	0.029		2.67167	1.4		2.67167	0.159		2.67167	0.177		2.67167	0.077		2.67167	0.162
2.67333	0.234		2.67333	0.234		2.67333	0.241		2.67333	0.026		2.67333	1.392		2.67333	0.161		2.67333	0.178		2.67333	0.076		2.67333	0.167
2.675	0.228		2.675	0.228		2.675	0.238		2.675	0.026		2.675	1.389		2.675	0.157		2.675	0.176		2.675	0.072		2.675	0.164
2.67667	0.225		2.67667	0.225		2.67667	0.234		2.67667	0.027		2.67667	1.381		2.67667	0.156		2.67667	0.17		2.67667	0.071		2.67667	0.162
2.67833	0.233		2.67833	0.233		2.67833	0.231		2.67833	0.025		2.67833	1.371		2.67833	0.156		2.67833	0.168		2.67833	0.07		2.67833	0.162
2.68	0.231		2.68	0.231		2.68	0.224		2.68	0.027		2.68	1.358		2.68	0.151		2.68	0.168		2.68	0.07		2.68	0.161
2.68167	0.234		2.68167	0.234		2.68167	0.219		2.68167	0.032		2.68167	1.354		2.68167	0.151		2.68167	0.167		2.68167	0.069		2.68167	0.161
2.68333	0.229		2.68333	0.229		2.68333	0.216		2.68333	0.028		2.68333	1.342		2.68333	0.151		2.68333	0.167		2.68333	0.067		2.68333	0.162
2.685	0.231		2.685	0.231		2.685	0.216		2.685	0.028		2.685	1.336		2.685	0.152		2.685	0.165		2.685	0.065		2.685	0.159
2.68667	0.231		2.68667	0.231		2.68667	0.21		2.68667	0.029		2.68667	1.329		2.68667	0.151		2.68667	0.162		2.68667	0.07		2.68667	0.16
2.68833	0.226		2.68833	0.226		2.68833	0.207		2.68833	0.029		2.68833	1.324		2.68833	0.146		2.68833	0.158		2.68833	0.066		2.68833	0.162
2.69	0.224		2.69	0.224		2.69	0.202		2.69	0.026		2.69	1.322		2.69	0.145		2.69	0.159		2.69	0.068		2.69	0.161
2.69167	0.218		2.69167	0.218		2.69167	0.201		2.69167	0.029		2.69167	1.324		2.69167	0.143		2.69167	0.156		2.69167	0.067		2.69167	0.151
2.69333	0.218		2.69333	0.218		2.69333	0.198		2.69333	0.031		2.69333	1.317		2.69333	0.14		2.69333	0.153		2.69333	0.068		2.69333	0.162
2.695	0.216		2.695	0.216		2.695	0.197		2.695	0.034		2.695	1.314		2.695	0.134		2.695	0.153		2.695	0.068		2.695	0.16
2.69667	0.217		2.69667	0.217		2.69667	0.199		2.69667	0.038		2.69667	1.308		2.69667	0.135		2.69667	0.151		2.69667	0.065		2.69667	0.161
2.69833	0.215		2.69833	0.215		2.69833	0.194		2.69833	0.039		2.69833	1.306		2.69833	0.125		2.69833	0.148		2.69833	0.064		2.69833	0.161
2.7	0.215		2.7	0.215		2.7	0.192		2.7	0.039		2.7	1.301		2.7	0.126		2.7	0.144		2.7	0.066		2.7	0.16
2.70167	0.212		2.70167	0.212		2.70167	0.186		2.70167	0.036		2.70167	1.298		2.70167	0.125		2.70167	0.144		2.70167	0.06		2.70167	0.159
2.70333	0.208		2.70333	0.208		2.70333	0.183		2.70333	0.038		2.70333	1.293		2.70333	0.123		2.70333	0.142		2.70333	0.059		2.70333	0.155
2.705	0.206		2.705	0.206		2.705	0.184		2.705	0.036		2.705	1.289		2.705	0.127		2.705	0.141		2.705	0.055		2.705	0.15
2.70667	0.205		2.70667	0.205		2.70667	0.179		2.70667	0.037		2.70667	1.287		2.70667	0.125		2.70667	0.139		2.70667	0.055		2.70667	0.152
2.70833	0.203		2.70833	0.203		2.70833	0.178		2.70833	0.036		2.70833	1.284		2.70833	0.124		2.70833	0.14		2.70833	0.052		2.70833	0.151
2.71	0.205		2.71	0.205		2.71	0.178		2.71	0.034		2.71	1.279		2.71	0.122		2.71	0.143		2.71	0.053		2.71	0.149
2.71167	0.202		2.71167	0.202		2.71167	0.176		2.71167	0.032		2.71167	1.276		2.71167	0.12		2.71167	0.141		2.71167	0.053		2.71167	0.149
2.71333	0.195		2.71333	0.195		2.71333	0.177		2.71333	0.03		2.71333	1.272		2.71333	0.116		2.71333	0.14		2.71333	0.053		2.71333	0.14
2.715	0.197		2.715	0.197		2.715	0.173		2.715	0.033		2.715	1.266		2.715	0.121		2.715	0.14		2.715	0.049		2.715	0.149
2.71667	0.198		2.71667	0.198		2.71667	0.172		2.71667	0.031		2.71667	1.264		2.71667	0.116		2.71667	0.137		2.71667	0.049		2.71667	0.147
2.71833	0.194		2.71833	0.194		2.71833	0.175		2.71833	0.029		2.71833	1.256		2.71833	0.119		2.71833	0.139		2.71833	0.051		2.71833	0.146
2.72	0.184		2.72	0.184		2.72	0.172		2.72	0.03		2.72	1.256		2.72	0.118		2.72	0.14		2.72	0.047		2.72	0.146
2.72167	0.187		2.72167	0.187		2.72167	0.171		2.72167	0.027		2.72167	1.251		2.72167	0.117		2.72167	0.135		2.72167	0.046		2.72167	0.138
2.72333	0.184		2.72333	0.184		2.72333	0.169		2.72333	0.024		2.72333	1.244		2.72333	0.114		2.72333	0.136		2.72333	0.045		2.72333	0.141
2.725	0.18		2.725	0.18		2.725	0.169		2.725	0.022		2.725	1.236		2.725	0.116		2.725	0.135		2.725	0.046		2.725	0.142
2.72667	0.183		2.72667	0.183		2.72667	0.164		2.72667	0.02		2.72667	1.234		2.72667	0.111		2.72667	0.132		2.72667	0.043		2.72667	0.14
2.72833	0.183		2.72833	0.183		2.72833	0.163		2.72833	0.02		2.72833	1.227		2.72833	0.107		2.72833	0.133		2.72833	0.047		2.72833	0.124
2.73	0.18		2.73	0.18		2.73	0.162		2.73	0.016		2.73	1.22		2.73	0.106		2.73	0.133		2.73	0.046		2.73	0.136
2.73167	0.186		2.73167	0.186		2.73167	0.164		2.73167	0.018		2.73167	1.214		2.73167	0.099		2.73167	0.133		2.73167	0.051		2.73167	0.132
2.73333	0.184		2.73333	0.184		2.73333	0.153		2.73333	0.015		2.73333	1.204		2.73333	0.1		2.73333	0.129		2.73333	0.049		2.73333	0.132
2.735	0.181		2.735	0.181		2.735	0.155		2.735	0.015		2.735	1.198		2.735	0.092		2.735	0.13		2.735	0.051		2.735	0.13
2.73667	0.179		2.73667	0.179		2.73667	0.154		2.73667	0.02		2.73667	1.195		2.73667	0.095		2.73667	0.128		2.73667	0.05		2.73667	0.132
2.73833	0.179		2.73833	0.179		2.73833	0.155		2.73833	0.021		2.73833	1.187		2.73833	0.092		2.73833	0.126		2.73833	0.051		2.73833	0.131
2.74	0.179		2.74	0.179		2.74	0.148		2.74	0.02		2.74	1.18		2.74	0.093		2.74	0.128		2.74	0.05		2.74	0.13
2.74167	0.18		2.74167	0.18		2.74167	0.151		2.74167	0.018		2.74167	1.171		2.74167	0.089		2.74167	0.124		2.74167	0.049		2.74167	0.126
2.74333	0.177		2.74333	0.177		2.74333	0.15		2.74333	0.02		2.74333	1.154		2.74333	0.09		2.74333	0.127		2.74333	0.051		2.74333	0.125
2.745	0.176		2.745	0.176		2.745	0.147		2.745	0.022		2.745	1.146		2.745	0.09		2.745	0.128		2.745	0.051		2.745	0.124
2.74667	0.17		2.74667	0.17		2.74667	0.15		2.74667	0.019		2.74667	1.135		2.74667	0.086		2.74667	0.126		2.74667	0.048		2.74667	0.122
2.74833	0.173		2.74833	0.173		2.74833	0.149		2.74833	0.019		2.74833	1.126		2.74833	0.089		2.74833	0.125		2.74833	0.049		2.74833	0.122
2.75	0.165		2.75	0.165		2.75	0.147		2.75	0.02		2.75	1.118		2.75	0.086		2.75	0.122		2.75	0.048		2.75	0.124
2.75167	0.167		2.75167	0.167		2.75167	0.15		2.75167	0.016		2.75167	1.113		2.75167	0.086		2.75167	0.117		2.75167	0.044		2.75167	0.117
2.75333	0.166		2.75333	0.166		2.75333	0.148		2.75333	0.019		2.75333	1.103		2.75333	0.083		2.75333	0.115		2.75333	0.049		2.75333	0.121
2.755	0.165		2.755	0.165		2.755	0.146		2.755	0.02		2.755	1.094		2.755	0.084		2.755	0.115		2.755	0.045		2.755	0.119
2.75667	0.165		2.75667	0.165		2.75667	0.144		2.75667	0.021		2.75667	1.086		2.75667	0.085		2.75667	0.113		2.75667	0.046		2.75667	0.116
2.75833	0.163		2.75833	0.163		2.75833	0.143		2.75833	0.023		2.75833	1.08		2.75833	0.084		2.75833	0.111		2.75833	0.048		2.75833	0.116
2.76	0.153		2.76	0.153		2.76	0.142		2.76	0.02		2.76	1.066		2.76	0.085		2.76	0.114		2.76	0.047		2.76	0.116
2.76167	0.149		2.76167	0.149		2.76167	0.143		2.76167	0.022		2.76167	1.058		2.76167	0.085		2.76167	0.114		2.76167	0.045		2.76167	0.114
2.76333	0.149		2.76333	0.149		2.76333	0.145		2.76333	0.025		2.76333	1.051		2.76333	0.083		2.76333	0.116		2.76333	0.043		2.76333	0.113
2.765	0.147		2.765	0.147		2.765	0.142		2.765	0.023		2.765	1.045		2.765	0.087		2.765	0.116		2.765	0.043		2.765	0.099
2.76667	0.139		2.76667	0.139		2.76667	0.146		2.76667	0.026		2.76667	1.033		2.76667	0.086		2.76667	0.116		2.76667	0.043		2.76667	0.113
2.76833	0.133		2.76833	0.133		2.76833	0.147		2.76833	0.022		2.76833	1.026		2.76833	0.086		2.76833	0.118		2.76833	0.036		2.76833	0.112
2.77	0.137		2.77	0.137		2.77	0.144		2.77	0.025		2.77	1.014		2.77	0.084		2.77	0.115		2.77	0.038		2.77	0.11
2.77167	0.13		2.77167	0.13		2.77167	0.143		2.77167	0.022		2.77167	1.003		2.77167	0.082		2.77167	0.113		2.77167	0.038		2.77167	0.109
2.77333	0.135		2.77333	0.135		2.77333	0.143		2.77333	0.022		2.77333	0.991		2.77333	0.082		2.77333	0.113		2.77333	0.037		2.77333	0.107
2.775	0.133		2.775	0.133		2.775	0.141		2.775	0.021		2.775	0.98		2.775	0.085		2.775	0.111		2.775	0.037		2.775	0.108
2.77667	0.135		2.77667	0.135		2.77667	0.138		2.77667	0.023		2.77667	0.972		2.77667	0.085		2.77667	0.115		2.77667	0.036		2.77667	0.108
2.77833	0.138		2.77833	0.138		2.77833	0.136		2.77833	0.023		2.77833	0.955		2.77833	0.086		2.77833	0.118		2.77833	0.037		2.77833	0.107
2.78	0.139		2.78	0.139		2.78	0.136		2.78	0.02		2.78	0.945		2.78	0.084		2.78	0.12		2.78	0.035		2.78	0.107
2.78167	0.142		2.78167	0.142		2.78167	0.132		2.78167	0.022		2.78167	0.929		2.78167	0.088		2.78167	0.119		2.78167	0.034		2.78167	0.105
2.78333	0.142		2.78333	0.142		2.78333	0.132		2.78333	0.021		2.78333	0.919		2.78333	0.088		2.78333	0.123		2.78333	0.036		2.78333	0.098
2.785	0.141		2.785	0.141		2.785	0.129		2.785	0.021		2.785	0.906		2.785	0.088		2.785	0.125		2.785	0.038		2.785	0.097
2.78667	0.146		2.78667	0.146		2.78667	0.131		2.78667	0.019		2.78667	0.893		2.78667	0.088		2.78667	0.126		2.78667	0.037		2.78667	0.095
2.78833	0.146		2.78833	0.146		2.78833	0.131		2.78833	0.021		2.78833	0.881		2.78833	0.089		2.78833	0.126		2.78833	0.04		2.78833	0.092
2.79	0.146		2.79	0.146		2.79	0.133		2.79	0.021		2.79	0.865		2.79	0.092		2.79	0.126		2.79	0.042		2.79	0.095
2.79167	0.143		2.79167	0.143		2.79167	0.138		2.79167	0.022		2.79167	0.854		2.79167	0.091		2.79167	0.126		2.79167	0.043		2.79167	0.093
2.79333	0.142		2.79333	0.142		2.79333	0.139		2.79333	0.019		2.79333	0.848		2.79333	0.095		2.79333	0.128		2.79333	0.038		2.79333	0.096
2.795	0.142		2.795	0.142		2.795	0.144		2.795	0.021		2.795	0.837		2.795	0.093		2.795	0.129		2.795	0.038		2.795	0.092
2.79667	0.136		2.79667	0.136		2.79667	0.143		2.79667	0.022		2.79667	0.825		2.79667	0.091		2.79667	0.126		2.79667	0.041		2.79667	0.095
2.79833	0.139		2.79833	0.139		2.79833	0.148		2.79833	0.019		2.79833	0.819		2.79833	0.09		2.79833	0.128		2.79833	0.046		2.79833	0.091
2.8	0.138		2.8	0.138		2.8	0.15		2.8	0.018		2.8	0.81		2.8	0.095		2.8	0.126		2.8	0.04		2.8	0.092
2.80167	0.134		2.80167	0.134		2.80167	0.153		2.80167	0.019		2.80167	0.805		2.80167	0.092		2.80167	0.128		2.80167	0.043		2.80167	0.083
2.80333	0.136		2.80333	0.136		2.80333	0.164		2.80333	0.022		2.80333	0.796		2.80333	0.091		2.80333	0.128		2.80333	0.042		2.80333	0.09
2.805	0.135		2.805	0.135		2.805	0.168		2.805	0.023		2.805	0.791		2.805	0.09		2.805	0.127		2.805	0.041		2.805	0.088
2.80667	0.138		2.80667	0.138		2.80667	0.173		2.80667	0.02		2.80667	0.786		2.80667	0.092		2.80667	0.129		2.80667	0.041		2.80667	0.089
2.80833	0.134		2.80833	0.134		2.80833	0.18		2.80833	0.026		2.80833	0.782		2.80833	0.093		2.80833	0.122		2.80833	0.04		2.80833	0.09
2.81	0.135		2.81	0.135		2.81	0.184		2.81	0.03		2.81	0.779		2.81	0.089		2.81	0.118		2.81	0.045		2.81	0.087
2.81167	0.136		2.81167	0.136		2.81167	0.188		2.81167	0.026		2.81167	0.776		2.81167	0.099		2.81167	0.119		2.81167	0.044		2.81167	0.083
2.81333	0.133		2.81333	0.133		2.81333	0.188		2.81333	0.03		2.81333	0.769		2.81333	0.1		2.81333	0.116		2.81333	0.043		2.81333	0.084
2.815	0.132		2.815	0.132		2.815	0.195		2.815	0.033		2.815	0.761		2.815	0.102		2.815	0.116		2.815	0.044		2.815	0.083
2.81667	0.131		2.81667	0.131		2.81667	0.201		2.81667	0.035		2.81667	0.762		2.81667	0.101		2.81667	0.115		2.81667	0.041		2.81667	0.081
2.81833	0.13		2.81833	0.13		2.81833	0.203		2.81833	0.032		2.81833	0.756		2.81833	0.097		2.81833	0.114		2.81833	0.041		2.81833	0.08
2.82	0.127		2.82	0.127		2.82	0.209		2.82	0.03		2.82	0.755		2.82	0.091		2.82	0.112		2.82	0.04		2.82	0.08
2.82167	0.128		2.82167	0.128		2.82167	0.21		2.82167	0.03		2.82167	0.752		2.82167	0.09		2.82167	0.112		2.82167	0.039		2.82167	0.079
2.82333	0.126		2.82333	0.126		2.82333	0.212		2.82333	0.026		2.82333	0.749		2.82333	0.088		2.82333	0.11		2.82333	0.033		2.82333	0.078
2.825	0.119		2.825	0.119		2.825	0.218		2.825	0.02		2.825	0.738		2.825	0.086		2.825	0.108		2.825	0.032		2.825	0.077
2.82667	0.125		2.82667	0.125		2.82667	0.218		2.82667	0.02		2.82667	0.733		2.82667	0.089		2.82667	0.106		2.82667	0.032		2.82667	0.076
2.82833	0.126		2.82833	0.126		2.82833	0.22		2.82833	0.019		2.82833	0.728		2.82833	0.083		2.82833	0.099		2.82833	0.031		2.82833	0.078
2.83	0.124		2.83	0.124		2.83	0.226		2.83	0.013		2.83	0.725		2.83	0.084		2.83	0.099		2.83	0.032		2.83	0.078
2.83167	0.127		2.83167	0.127		2.83167	0.229		2.83167	0.009		2.83167	0.718		2.83167	0.082		2.83167	0.097		2.83167	0.032		2.83167	0.076
2.83333	0.128		2.83333	0.128		2.83333	0.231		2.83333	0.006		2.83333	0.711		2.83333	0.077		2.83333	0.096		2.83333	0.034		2.83333	0.077
2.835	0.126		2.835	0.126		2.835	0.231		2.835	0.005		2.835	0.708		2.835	0.075		2.835	0.093		2.835	0.034		2.835	0.076
2.83667	0.126		2.83667	0.126		2.83667	0.229		2.83667	0.005		2.83667	0.703		2.83667	0.077		2.83667	0.095		2.83667	0.038		2.83667	0.07
2.83833	0.122		2.83833	0.122		2.83833	0.233		2.83833	0.002		2.83833	0.692		2.83833	0.078		2.83833	0.095		2.83833	0.04		2.83833	0.072
2.84	0.117		2.84	0.117		2.84	0.237		2.84	0.004		2.84	0.685		2.84	0.08		2.84	0.095		2.84	0.038		2.84	0.07
2.84167	0.126		2.84167	0.126		2.84167	0.236		2.84167	0.005		2.84167	0.679		2.84167	0.077		2.84167	0.093		2.84167	0.04		2.84167	0.068
2.84333	0.127		2.84333	0.127		2.84333	0.241		2.84333	0.003		2.84333	0.673		2.84333	0.075		2.84333	0.089		2.84333	0.038		2.84333	0.064
2.845	0.131		2.845	0.131		2.845	0.241		2.845	0.007		2.845	0.664		2.845	0.077		2.845	0.091		2.845	0.035		2.845	0.066
2.84667	0.128		2.84667	0.128		2.84667	0.244		2.84667	0.004		2.84667	0.659		2.84667	0.075		2.84667	0.089		2.84667	0.034		2.84667	0.066
2.84833	0.136		2.84833	0.136		2.84833	0.242		2.84833	0		2.84833	0.657		2.84833	0.074		2.84833	0.088		2.84833	0.032		2.84833	0.064
2.85	0.128		2.85	0.128		2.85	0.247		2.85	-0.003		2.85	0.654		2.85	0.074		2.85	0.082		2.85	0.03		2.85	0.06
2.85167	0.133		2.85167	0.133		2.85167	0.245		2.85167	-0.001		2.85167	0.649		2.85167	0.073		2.85167	0.085		2.85167	0.031		2.85167	0.061
2.85333	0.133		2.85333	0.133		2.85333	0.245		2.85333	-0.003		2.85333	0.644		2.85333	0.072		2.85333	0.085		2.85333	0.031		2.85333	0.054
2.855	0.131		2.855	0.131		2.855	0.246		2.855	-0.005		2.855	0.642		2.855	0.074		2.855	0.088		2.855	0.029		2.855	0.055
2.85667	0.134		2.85667	0.134		2.85667	0.248		2.85667	-0.002		2.85667	0.641		2.85667	0.074		2.85667	0.083		2.85667	0.029		2.85667	0.056
2.85833	0.13		2.85833	0.13		2.85833	0.249		2.85833	-0.004		2.85833	0.64		2.85833	0.072		2.85833	0.086		2.85833	0.031		2.85833	0.052
2.86	0.129		2.86	0.129		2.86	0.254		2.86	-0.003		2.86	0.638		2.86	0.073		2.86	0.085		2.86	0.03		2.86	0.049
2.86167	0.126		2.86167	0.126		2.86167	0.254		2.86167	-0.003		2.86167	0.636		2.86167	0.071		2.86167	0.086		2.86167	0.03		2.86167	0.051
2.86333	0.122		2.86333	0.122		2.86333	0.259		2.86333	-0.003		2.86333	0.641		2.86333	0.069		2.86333	0.085		2.86333	0.031		2.86333	0.045
2.865	0.119		2.865	0.119		2.865	0.262		2.865	-0.004		2.865	0.644		2.865	0.064		2.865	0.084		2.865	0.03		2.865	0.047
2.86667	0.12		2.86667	0.12		2.86667	0.263		2.86667	-0.006		2.86667	0.644		2.86667	0.065		2.86667	0.081		2.86667	0.029		2.86667	0.051
2.86833	0.118		2.86833	0.118		2.86833	0.266		2.86833	-0.005		2.86833	0.64		2.86833	0.06		2.86833	0.082		2.86833	0.029		2.86833	0.045
2.87	0.118		2.87	0.118		2.87	0.265		2.87	-0.005		2.87	0.644		2.87	0.057		2.87	0.083		2.87	0.028		2.87	0.046
2.87167	0.112		2.87167	0.112		2.87167	0.268		2.87167	-0.004		2.87167	0.642		2.87167	0.056		2.87167	0.078		2.87167	0.025		2.87167	0.049
2.87333	0.115		2.87333	0.115		2.87333	0.266		2.87333	-0.006		2.87333	0.642		2.87333	0.054		2.87333	0.077		2.87333	0.024		2.87333	0.044
2.875	0.116		2.875	0.116		2.875	0.266		2.875	-0.006		2.875	0.637		2.875	0.056		2.875	0.078		2.875	0.022		2.875	0.048
2.87667	0.114		2.87667	0.114		2.87667	0.263		2.87667	-0.006		2.87667	0.635		2.87667	0.052		2.87667	0.078		2.87667	0.024		2.87667	0.043
2.87833	0.112		2.87833	0.112		2.87833	0.257		2.87833	-0.01		2.87833	0.63		2.87833	0.052		2.87833	0.078		2.87833	0.023		2.87833	0.041
2.88	0.114		2.88	0.114		2.88	0.255		2.88	-0.006		2.88	0.626		2.88	0.054		2.88	0.078		2.88	0.02		2.88	0.041
2.88167	0.112		2.88167	0.112		2.88167	0.255		2.88167	-0.005		2.88167	0.621		2.88167	0.054		2.88167	0.077		2.88167	0.023		2.88167	0.042
2.88333	0.115		2.88333	0.115		2.88333	0.25		2.88333	-0.005		2.88333	0.619		2.88333	0.052		2.88333	0.078		2.88333	0.022		2.88333	0.043
2.885	0.117		2.885	0.117		2.885	0.246		2.885	-0.004		2.885	0.614		2.885	0.053		2.885	0.077		2.885	0.021		2.885	0.043
2.88667	0.113		2.88667	0.113		2.88667	0.239		2.88667	-0.006		2.88667	0.598		2.88667	0.052		2.88667	0.077		2.88667	0.018		2.88667	0.038
2.88833	0.108		2.88833	0.108		2.88833	0.235		2.88833	-0.003		2.88833	0.592		2.88833	0.053		2.88833	0.077		2.88833	0.021		2.88833	0.037
2.89	0.112		2.89	0.112		2.89	0.227		2.89	-0.004		2.89	0.59		2.89	0.051		2.89	0.079		2.89	0.021		2.89	0.039
2.89167	0.113		2.89167	0.113		2.89167	0.221		2.89167	-0.003		2.89167	0.58		2.89167	0.05		2.89167	0.078		2.89167	0.023		2.89167	0.039
2.89333	0.111		2.89333	0.111		2.89333	0.216		2.89333	-0.004		2.89333	0.577		2.89333	0.05		2.89333	0.083		2.89333	0.021		2.89333	0.037
2.895	0.113		2.895	0.113		2.895	0.214		2.895	-0.006		2.895	0.573		2.895	0.049		2.895	0.082		2.895	0.022		2.895	0.039
2.89667	0.108		2.89667	0.108		2.89667	0.21		2.89667	-0.008		2.89667	0.567		2.89667	0.05		2.89667	0.084		2.89667	0.023		2.89667	0.038
2.89833	0.112		2.89833	0.112		2.89833	0.206		2.89833	-0.008		2.89833	0.561		2.89833	0.05		2.89833	0.084		2.89833	0.019		2.89833	0.037
2.9	0.109		2.9	0.109		2.9	0.203		2.9	-0.008		2.9	0.556		2.9	0.052		2.9	0.085		2.9	0.018		2.9	0.029
2.90167	0.111		2.90167	0.111		2.90167	0.196		2.90167	-0.008		2.90167	0.546		2.90167	0.055		2.90167	0.083		2.90167	0.018		2.90167	0.037
2.90333	0.1		2.90333	0.1		2.90333	0.192		2.90333	-0.003		2.90333	0.545		2.90333	0.056		2.90333	0.086		2.90333	0.02		2.90333	0.039
2.905	0.111		2.905	0.111		2.905	0.187		2.905	-0.004		2.905	0.534		2.905	0.059		2.905	0.085		2.905	0.021		2.905	0.038
2.90667	0.109		2.90667	0.109		2.90667	0.185		2.90667	0		2.90667	0.53		2.90667	0.06		2.90667	0.08		2.90667	0.024		2.90667	0.038
2.90833	0.106		2.90833	0.106		2.90833	0.184		2.90833	0		2.90833	0.521		2.90833	0.065		2.90833	0.084		2.90833	0.026		2.90833	0.036
2.91	0.097		2.91	0.097		2.91	0.182		2.91	0.002		2.91	0.522		2.91	0.063		2.91	0.085		2.91	0.03		2.91	0.034
2.91167	0.099		2.91167	0.099		2.91167	0.18		2.91167	0.003		2.91167	0.519		2.91167	0.064		2.91167	0.089		2.91167	0.028		2.91167	0.039
2.91333	0.099		2.91333	0.099		2.91333	0.177		2.91333	0.005		2.91333	0.513		2.91333	0.064		2.91333	0.093		2.91333	0.029		2.91333	0.035
2.915	0.101		2.915	0.101		2.915	0.176		2.915	0.012		2.915	0.508		2.915	0.064		2.915	0.092		2.915	0.031		2.915	0.035
2.91667	0.095		2.91667	0.095		2.91667	0.173		2.91667	0.013		2.91667	0.507		2.91667	0.059		2.91667	0.091		2.91667	0.028		2.91667	0.035
2.91833	0.093		2.91833	0.093		2.91833	0.178		2.91833	0.013		2.91833	0.502		2.91833	0.059		2.91833	0.091		2.91833	0.027		2.91833	0.035
2.92	0.099		2.92	0.099		2.92	0.176		2.92	0.01		2.92	0.501		2.92	0.053		2.92	0.093		2.92	0.023		2.92	0.033
2.92167	0.094		2.92167	0.094		2.92167	0.176		2.92167	0.012		2.92167	0.498		2.92167	0.05		2.92167	0.093		2.92167	0.025		2.92167	0.033
2.92333	0.096		2.92333	0.096		2.92333	0.178		2.92333	0.01		2.92333	0.498		2.92333	0.049		2.92333	0.093		2.92333	0.022		2.92333	0.031
2.925	0.096		2.925	0.096		2.925	0.178		2.925	0.013		2.925	0.495		2.925	0.05		2.925	0.094		2.925	0.027		2.925	0.033
2.92667	0.097		2.92667	0.097		2.92667	0.175		2.92667	0.013		2.92667	0.492		2.92667	0.05		2.92667	0.094		2.92667	0.029		2.92667	0.034
2.92833	0.091		2.92833	0.091		2.92833	0.177		2.92833	0.012		2.92833	0.488		2.92833	0.047		2.92833	0.094		2.92833	0.031		2.92833	0.034
2.93	0.097		2.93	0.097		2.93	0.177		2.93	0.013		2.93	0.486		2.93	0.049		2.93	0.095		2.93	0.033		2.93	0.036
2.93167	0.096		2.93167	0.096		2.93167	0.177		2.93167	0.015		2.93167	0.485		2.93167	0.047		2.93167	0.095		2.93167	0.036		2.93167	0.035
2.93333	0.096		2.93333	0.096		2.93333	0.176		2.93333	0.014		2.93333	0.476		2.93333	0.046		2.93333	0.096		2.93333	0.037		2.93333	0.035
2.935	0.097		2.935	0.097		2.935	0.179		2.935	0.015		2.935	0.471		2.935	0.043		2.935	0.094		2.935	0.041		2.935	0.036
2.93667	0.098		2.93667	0.098		2.93667	0.177		2.93667	0.017		2.93667	0.462		2.93667	0.042		2.93667	0.096		2.93667	0.038		2.93667	0.033
2.93833	0.1		2.93833	0.1		2.93833	0.179		2.93833	0.017		2.93833	0.46		2.93833	0.041		2.93833	0.093		2.93833	0.039		2.93833	0.04
2.94	0.09		2.94	0.09		2.94	0.18		2.94	0.019		2.94	0.457		2.94	0.038		2.94	0.095		2.94	0.037		2.94	0.043
2.94167	0.1		2.94167	0.1		2.94167	0.185		2.94167	0.019		2.94167	0.452		2.94167	0.041		2.94167	0.093		2.94167	0.036		2.94167	0.041
2.94333	0.102		2.94333	0.102		2.94333	0.185		2.94333	0.022		2.94333	0.445		2.94333	0.043		2.94333	0.095		2.94333	0.034		2.94333	0.036
2.945	0.099		2.945	0.099		2.945	0.187		2.945	0.018		2.945	0.444		2.945	0.043		2.945	0.092		2.945	0.033		2.945	0.039
2.94667	0.103		2.94667	0.103		2.94667	0.187		2.94667	0.02		2.94667	0.439		2.94667	0.043		2.94667	0.094		2.94667	0.035		2.94667	0.038
2.94833	0.104		2.94833	0.104		2.94833	0.19		2.94833	0.019		2.94833	0.435		2.94833	0.048		2.94833	0.095		2.94833	0.037		2.94833	0.04
2.95	0.101		2.95	0.101		2.95	0.191		2.95	0.022		2.95	0.434		2.95	0.047		2.95	0.094		2.95	0.035		2.95	0.039
2.95167	0.097		2.95167	0.097		2.95167	0.195		2.95167	0.023		2.95167	0.431		2.95167	0.048		2.95167	0.095		2.95167	0.04		2.95167	0.04
2.95333	0.098		2.95333	0.098		2.95333	0.195		2.95333	0.025		2.95333	0.432		2.95333	0.049		2.95333	0.088		2.95333	0.037		2.95333	0.04
2.955	0.094		2.955	0.094		2.955	0.199		2.955	0.018		2.955	0.426		2.955	0.05		2.955	0.091		2.955	0.04		2.955	0.038
2.95667	0.095		2.95667	0.095		2.95667	0.201		2.95667	0.024		2.95667	0.43		2.95667	0.048		2.95667	0.092		2.95667	0.036		2.95667	0.038
2.95833	0.085		2.95833	0.085		2.95833	0.202		2.95833	0.023		2.95833	0.428		2.95833	0.05		2.95833	0.09		2.95833	0.032		2.95833	0.039
2.96	0.091		2.96	0.091		2.96	0.202		2.96	0.025		2.96	0.428		2.96	0.048		2.96	0.091		2.96	0.038		2.96	0.039
2.96167	0.093		2.96167	0.093		2.96167	0.206		2.96167	0.024		2.96167	0.433		2.96167	0.048		2.96167	0.088		2.96167	0.034		2.96167	0.037
2.96333	0.088		2.96333	0.088		2.96333	0.21		2.96333	0.024		2.96333	0.434		2.96333	0.049		2.96333	0.087		2.96333	0.037		2.96333	0.036
2.965	0.09		2.965	0.09		2.965	0.209		2.965	0.023		2.965	0.437		2.965	0.041		2.965	0.087		2.965	0.036		2.965	0.035
2.96667	0.087		2.96667	0.087		2.96667	0.215		2.96667	0.025		2.96667	0.44		2.96667	0.046		2.96667	0.088		2.96667	0.036		2.96667	0.036
2.96833	0.087		2.96833	0.087		2.96833	0.216		2.96833	0.021		2.96833	0.437		2.96833	0.039		2.96833	0.085		2.96833	0.034		2.96833	0.037
2.97	0.091		2.97	0.091		2.97	0.223		2.97	0.025		2.97	0.442		2.97	0.037		2.97	0.084		2.97	0.035		2.97	0.04
2.97167	0.083		2.97167	0.083		2.97167	0.224		2.97167	0.021		2.97167	0.441		2.97167	0.038		2.97167	0.084		2.97167	0.034		2.97167	0.041
2.97333	0.083		2.97333	0.083		2.97333	0.228		2.97333	0.024		2.97333	0.443		2.97333	0.033		2.97333	0.081		2.97333	0.03		2.97333	0.043
2.975	0.081		2.975	0.081		2.975	0.233		2.975	0.021		2.975	0.443		2.975	0.034		2.975	0.08		2.975	0.034		2.975	0.04
2.97667	0.086		2.97667	0.086		2.97667	0.242		2.97667	0.023		2.97667	0.445		2.97667	0.023		2.97667	0.078		2.97667	0.034		2.97667	0.04
2.97833	0.084		2.97833	0.084		2.97833	0.242		2.97833	0.024		2.97833	0.442		2.97833	0.024		2.97833	0.08		2.97833	0.034		2.97833	0.041
2.98	0.088		2.98	0.088		2.98	0.251		2.98	0.026		2.98	0.44		2.98	0.024		2.98	0.078		2.98	0.035		2.98	0.04
2.98167	0.091		2.98167	0.091		2.98167	0.258		2.98167	0.028		2.98167	0.44		2.98167	0.025		2.98167	0.081		2.98167	0.035		2.98167	0.042
2.98333	0.091		2.98333	0.091		2.98333	0.262		2.98333	0.025		2.98333	0.443		2.98333	0.025		2.98333	0.079		2.98333	0.037		2.98333	0.043
2.985	0.093		2.985	0.093		2.985	0.265		2.985	0.028		2.985	0.446		2.985	0.025		2.985	0.081		2.985	0.036		2.985	0.04
2.98667	0.093		2.98667	0.093		2.98667	0.268		2.98667	0.028		2.98667	0.45		2.98667	0.022		2.98667	0.078		2.98667	0.035		2.98667	0.041
2.98833	0.093		2.98833	0.093		2.98833	0.272		2.98833	0.027		2.98833	0.451		2.98833	0.022		2.98833	0.078		2.98833	0.037		2.98833	0.043
2.99	0.095		2.99	0.095		2.99	0.278		2.99	0.026		2.99	0.452		2.99	0.02		2.99	0.078		2.99	0.035		2.99	0.045
2.99167	0.094		2.99167	0.094		2.99167	0.282		2.99167	0.026		2.99167	0.45		2.99167	0.024		2.99167	0.079		2.99167	0.032		2.99167	0.042
2.99333	0.099		2.99333	0.099		2.99333	0.286		2.99333	0.019		2.99333	0.454		2.99333	0.023		2.99333	0.077		2.99333	0.033		2.99333	0.042
2.995	0.096		2.995	0.096		2.995	0.302		2.995	0.019		2.995	0.452		2.995	0.026		2.995	0.077		2.995	0.031		2.995	0.043
2.99667	0.096		2.99667	0.096		2.99667	0.303		2.99667	0.016		2.99667	0.456		2.99667	0.026		2.99667	0.078		2.99667	0.031		2.99667	0.046
2.99833	0.096		2.99833	0.096		2.99833	0.309		2.99833	0.014		2.99833	0.458		2.99833	0.026		2.99833	0.075		2.99833	0.032		2.99833	0.046
3	0.101		3	0.101		3	0.315		3	0.01		3	0.454		3	0.026		3	0.073		3	0.028		3	0.046
3.00167	0.1		3.00167	0.1		3.00167	0.322		3.00167	0.009		3.00167	0.458		3.00167	0.027		3.00167	0.075		3.00167	0.028		3.00167	0.044
3.00333	0.099		3.00333	0.099		3.00333	0.324		3.00333	0.009		3.00333	0.454		3.00333	0.022		3.00333	0.075		3.00333	0.031		3.00333	0.047
3.005	0.096		3.005	0.096		3.005	0.333		3.005	0.009		3.005	0.453		3.005	0.026		3.005	0.074		3.005	0.029		3.005	0.043
3.00667	0.097		3.00667	0.097		3.00667	0.336		3.00667	0.006		3.00667	0.451		3.00667	0.021		3.00667	0.07		3.00667	0.032		3.00667	0.042
3.00833	0.097		3.00833	0.097		3.00833	0.343		3.00833	0.007		3.00833	0.454		3.00833	0.021		3.00833	0.073		3.00833	0.03		3.00833	0.043
3.01	0.093		3.01	0.093		3.01	0.345		3.01	0.003		3.01	0.455		3.01	0.022		3.01	0.073		3.01	0.032		3.01	0.048
3.01167	0.092		3.01167	0.092		3.01167	0.353		3.01167	0.006		3.01167	0.457		3.01167	0.02		3.01167	0.075		3.01167	0.031		3.01167	0.039
3.01333	0.106		3.01333	0.106		3.01333	0.358		3.01333	0.007		3.01333	0.454		3.01333	0.02		3.01333	0.071		3.01333	0.033		3.01333	0.04
3.015	0.089		3.015	0.089		3.015	0.36		3.015	0.008		3.015	0.455		3.015	0.022		3.015	0.072		3.015	0.03		3.015	0.036
3.01667	0.088		3.01667	0.088		3.01667	0.365		3.01667	0.01		3.01667	0.453		3.01667	0.025		3.01667	0.071		3.01667	0.03		3.01667	0.034
3.01833	0.094		3.01833	0.094		3.01833	0.372		3.01833	0.008		3.01833	0.45		3.01833	0.025		3.01833	0.072		3.01833	0.03		3.01833	0.031
3.02	0.094		3.02	0.094		3.02	0.377		3.02	0.01		3.02	0.449		3.02	0.025		3.02	0.071		3.02	0.03		3.02	0.033
3.02167	0.095		3.02167	0.095		3.02167	0.38		3.02167	0.011		3.02167	0.446		3.02167	0.023		3.02167	0.071		3.02167	0.029		3.02167	0.034
3.02333	0.099		3.02333	0.099		3.02333	0.389		3.02333	0.01		3.02333	0.445		3.02333	0.021		3.02333	0.074		3.02333	0.032		3.02333	0.036
3.025	0.099		3.025	0.099		3.025	0.394		3.025	0.013		3.025	0.443		3.025	0.022		3.025	0.073		3.025	0.032		3.025	0.036
3.02667	0.097		3.02667	0.097		3.02667	0.396		3.02667	0.016		3.02667	0.443		3.02667	0.018		3.02667	0.073		3.02667	0.03		3.02667	0.035
3.02833	0.096		3.02833	0.096		3.02833	0.402		3.02833	0.011		3.02833	0.442		3.02833	0.021		3.02833	0.074		3.02833	0.031		3.02833	0.029
3.03	0.095		3.03	0.095		3.03	0.406		3.03	0.016		3.03	0.436		3.03	0.018		3.03	0.078		3.03	0.032		3.03	0.03
3.03167	0.094		3.03167	0.094		3.03167	0.411		3.03167	0.015		3.03167	0.434		3.03167	0.02		3.03167	0.074		3.03167	0.032		3.03167	0.036
3.03333	0.093		3.03333	0.093		3.03333	0.418		3.03333	0.015		3.03333	0.436		3.03333	0.019		3.03333	0.072		3.03333	0.028		3.03333	0.032
3.035	0.094		3.035	0.094		3.035	0.424		3.035	0.015		3.035	0.429		3.035	0.016		3.035	0.075		3.035	0.029		3.035	0.031
3.03667	0.091		3.03667	0.091		3.03667	0.426		3.03667	0.016		3.03667	0.43		3.03667	0.015		3.03667	0.077		3.03667	0.027		3.03667	0.028
3.03833	0.091		3.03833	0.091		3.03833	0.43		3.03833	0.013		3.03833	0.424		3.03833	0.015		3.03833	0.078		3.03833	0.026		3.03833	0.032
3.04	0.09		3.04	0.09		3.04	0.441		3.04	0.015		3.04	0.422		3.04	0.013		3.04	0.075		3.04	0.025		3.04	0.032
3.04167	0.092		3.04167	0.092		3.04167	0.446		3.04167	0.015		3.04167	0.418		3.04167	0.014		3.04167	0.077		3.04167	0.024		3.04167	0.033
3.04333	0.095		3.04333	0.095		3.04333	0.451		3.04333	0.014		3.04333	0.415		3.04333	0.016		3.04333	0.074		3.04333	0.027		3.04333	0.034
3.045	0.093		3.045	0.093		3.045	0.457		3.045	0.015		3.045	0.411		3.045	0.015		3.045	0.077		3.045	0.028		3.045	0.033
3.04667	0.095		3.04667	0.095		3.04667	0.465		3.04667	0.014		3.04667	0.411		3.04667	0.017		3.04667	0.072		3.04667	0.029		3.04667	0.043
3.04833	0.101		3.04833	0.101		3.04833	0.473		3.04833	0.015		3.04833	0.403		3.04833	0.019		3.04833	0.072		3.04833	0.028		3.04833	0.033
3.05	0.117		3.05	0.117		3.05	0.477		3.05	0.015		3.05	0.4		3.05	0.017		3.05	0.073		3.05	0.027		3.05	0.035
3.05167	0.098		3.05167	0.098		3.05167	0.486		3.05167	0.014		3.05167	0.399		3.05167	0.021		3.05167	0.076		3.05167	0.028		3.05167	0.037
3.05333	0.097		3.05333	0.097		3.05333	0.497		3.05333	0.011		3.05333	0.394		3.05333	0.023		3.05333	0.077		3.05333	0.026		3.05333	0.04
3.055	0.1		3.055	0.1		3.055	0.504		3.055	0.012		3.055	0.388		3.055	0.027		3.055	0.078		3.055	0.029		3.055	0.038
3.05667	0.099		3.05667	0.099		3.05667	0.511		3.05667	0.011		3.05667	0.387		3.05667	0.033		3.05667	0.079		3.05667	0.026		3.05667	0.04
3.05833	0.098		3.05833	0.098		3.05833	0.518		3.05833	0.011		3.05833	0.385		3.05833	0.033		3.05833	0.084		3.05833	0.028		3.05833	0.039
3.06	0.095		3.06	0.095		3.06	0.526		3.06	0.009		3.06	0.385		3.06	0.034		3.06	0.086		3.06	0.026		3.06	0.039
3.06167	0.093		3.06167	0.093		3.06167	0.533		3.06167	0.012		3.06167	0.383		3.06167	0.029		3.06167	0.084		3.06167	0.028		3.06167	0.037
3.06333	0.093		3.06333	0.093		3.06333	0.54		3.06333	0.011		3.06333	0.378		3.06333	0.034		3.06333	0.082		3.06333	0.023		3.06333	0.034
3.065	0.094		3.065	0.094		3.065	0.547		3.065	0.011		3.065	0.379		3.065	0.029		3.065	0.083		3.065	0.026		3.065	0.039
3.06667	0.095		3.06667	0.095		3.06667	0.554		3.06667	0.013		3.06667	0.377		3.06667	0.025		3.06667	0.085		3.06667	0.026		3.06667	0.037
3.06833	0.097		3.06833	0.097		3.06833	0.56		3.06833	0.007		3.06833	0.373		3.06833	0.023		3.06833	0.084		3.06833	0.021		3.06833	0.037
3.07	0.098		3.07	0.098		3.07	0.575		3.07	0.008		3.07	0.367		3.07	0.02		3.07	0.083		3.07	0.018		3.07	0.032
3.07167	0.095		3.07167	0.095		3.07167	0.585		3.07167	0.01		3.07167	0.367		3.07167	0.019		3.07167	0.084		3.07167	0.017		3.07167	0.028
3.07333	0.098		3.07333	0.098		3.07333	0.592		3.07333	0.01		3.07333	0.362		3.07333	0.02		3.07333	0.08		3.07333	0.014		3.07333	0.031
3.075	0.102		3.075	0.102		3.075	0.6		3.075	0.01		3.075	0.362		3.075	0.023		3.075	0.085		3.075	0.014		3.075	0.03
3.07667	0.105		3.07667	0.105		3.07667	0.604		3.07667	0.013		3.07667	0.361		3.07667	0.022		3.07667	0.086		3.07667	0.013		3.07667	0.029
3.07833	0.099		3.07833	0.099		3.07833	0.61		3.07833	0.014		3.07833	0.356		3.07833	0.019		3.07833	0.087		3.07833	0.013		3.07833	0.029
3.08	0.103		3.08	0.103		3.08	0.615		3.08	0.017		3.08	0.356		3.08	0.023		3.08	0.088		3.08	0.014		3.08	0.028
3.08167	0.103		3.08167	0.103		3.08167	0.621		3.08167	0.02		3.08167	0.352		3.08167	0.024		3.08167	0.087		3.08167	0.012		3.08167	0.03
3.08333	0.102		3.08333	0.102		3.08333	0.626		3.08333	0.02		3.08333	0.346		3.08333	0.029		3.08333	0.084		3.08333	0.015		3.08333	0.03
3.085	0.101		3.085	0.101		3.085	0.629		3.085	0.021		3.085	0.342		3.085	0.03		3.085	0.085		3.085	0.011		3.085	0.027
3.08667	0.111		3.08667	0.111		3.08667	0.635		3.08667	0.022		3.08667	0.34		3.08667	0.032		3.08667	0.085		3.08667	0.011		3.08667	0.024
3.08833	0.106		3.08833	0.106		3.08833	0.64		3.08833	0.022		3.08833	0.337		3.08833	0.034		3.08833	0.082		3.08833	0.014		3.08833	0.024
3.09	0.11		3.09	0.11		3.09	0.646		3.09	0.025		3.09	0.334		3.09	0.034		3.09	0.083		3.09	0.012		3.09	0.022
3.09167	0.111		3.09167	0.111		3.09167	0.652		3.09167	0.027		3.09167	0.325		3.09167	0.037		3.09167	0.086		3.09167	0.011		3.09167	0.023
3.09333	0.111		3.09333	0.111		3.09333	0.656		3.09333	0.028		3.09333	0.322		3.09333	0.038		3.09333	0.087		3.09333	0.015		3.09333	0.023
3.095	0.118		3.095	0.118		3.095	0.662		3.095	0.025		3.095	0.319		3.095	0.038		3.095	0.085		3.095	0.012		3.095	0.024
3.09667	0.123		3.09667	0.123		3.09667	0.662		3.09667	0.026		3.09667	0.317		3.09667	0.037		3.09667	0.088		3.09667	0.015		3.09667	0.025
3.09833	0.122		3.09833	0.122		3.09833	0.667		3.09833	0.027		3.09833	0.312		3.09833	0.039		3.09833	0.087		3.09833	0.016		3.09833	0.024
3.1	0.125		3.1	0.125		3.1	0.67		3.1	0.025		3.1	0.314		3.1	0.038		3.1	0.086		3.1	0.015		3.1	0.024
3.10167	0.123		3.10167	0.123		3.10167	0.672		3.10167	0.025		3.10167	0.312		3.10167	0.039		3.10167	0.08		3.10167	0.014		3.10167	0.03
3.10333	0.123		3.10333	0.123		3.10333	0.676		3.10333	0.027		3.10333	0.311		3.10333	0.037		3.10333	0.081		3.10333	0.018		3.10333	0.029
3.105	0.122		3.105	0.122		3.105	0.682		3.105	0.028		3.105	0.311		3.105	0.035		3.105	0.077		3.105	0.016		3.105	0.03
3.10667	0.12		3.10667	0.12		3.10667	0.685		3.10667	0.024		3.10667	0.313		3.10667	0.037		3.10667	0.079		3.10667	0.014		3.10667	0.031
3.10833	0.121		3.10833	0.121		3.10833	0.689		3.10833	0.025		3.10833	0.305		3.10833	0.035		3.10833	0.076		3.10833	0.011		3.10833	0.036
3.11	0.123		3.11	0.123		3.11	0.695		3.11	0.019		3.11	0.307		3.11	0.033		3.11	0.076		3.11	0.011		3.11	0.042
3.11167	0.124		3.11167	0.124		3.11167	0.7		3.11167	0.021		3.11167	0.302		3.11167	0.038		3.11167	0.078		3.11167	0.01		3.11167	0.037
3.11333	0.122		3.11333	0.122		3.11333	0.707		3.11333	0.014		3.11333	0.3		3.11333	0.034		3.11333	0.076		3.11333	0.011		3.11333	0.037
3.115	0.123		3.115	0.123		3.115	0.717		3.115	0.009		3.115	0.3		3.115	0.033		3.115	0.077		3.115	0.015		3.115	0.038
3.11667	0.119		3.11667	0.119		3.11667	0.719		3.11667	0.008		3.11667	0.296		3.11667	0.037		3.11667	0.076		3.11667	0.015		3.11667	0.04
3.11833	0.123		3.11833	0.123		3.11833	0.723		3.11833	0.012		3.11833	0.292		3.11833	0.042		3.11833	0.075		3.11833	0.016		3.11833	0.038
3.12	0.121		3.12	0.121		3.12	0.725		3.12	0.012		3.12	0.291		3.12	0.047		3.12	0.07		3.12	0.012		3.12	0.034
3.12167	0.124		3.12167	0.124		3.12167	0.73		3.12167	0.005		3.12167	0.289		3.12167	0.048		3.12167	0.07		3.12167	0.016		3.12167	0.035
3.12333	0.118		3.12333	0.118		3.12333	0.734		3.12333	0.005		3.12333	0.286		3.12333	0.048		3.12333	0.07		3.12333	0.013		3.12333	0.034
3.125	0.125		3.125	0.125		3.125	0.74		3.125	0.006		3.125	0.284		3.125	0.044		3.125	0.073		3.125	0.014		3.125	0.036
3.12667	0.128		3.12667	0.128		3.12667	0.738		3.12667	0.006		3.12667	0.281		3.12667	0.045		3.12667	0.076		3.12667	0.015		3.12667	0.035
3.12833	0.127		3.12833	0.127		3.12833	0.745		3.12833	0.006		3.12833	0.281		3.12833	0.038		3.12833	0.075		3.12833	0.016		3.12833	0.031
3.13	0.125		3.13	0.125		3.13	0.749		3.13	0.005		3.13	0.275		3.13	0.037		3.13	0.077		3.13	0.018		3.13	0.031
3.13167	0.122		3.13167	0.122		3.13167	0.753		3.13167	0.004		3.13167	0.274		3.13167	0.038		3.13167	0.077		3.13167	0.012		3.13167	0.032
3.13333	0.125		3.13333	0.125		3.13333	0.752		3.13333	0.008		3.13333	0.27		3.13333	0.035		3.13333	0.076		3.13333	0.013		3.13333	0.029
3.135	0.126		3.135	0.126		3.135	0.754		3.135	0.01		3.135	0.273		3.135	0.034		3.135	0.075		3.135	0.009		3.135	0.028
3.13667	0.129		3.13667	0.129		3.13667	0.756		3.13667	0.008		3.13667	0.266		3.13667	0.036		3.13667	0.081		3.13667	0.012		3.13667	0.027
3.13833	0.125		3.13833	0.125		3.13833	0.759		3.13833	0.008		3.13833	0.264		3.13833	0.035		3.13833	0.076		3.13833	0.013		3.13833	0.029
3.14	0.132		3.14	0.132		3.14	0.757		3.14	0.011		3.14	0.257		3.14	0.036		3.14	0.078		3.14	0.01		3.14	0.027
3.14167	0.13		3.14167	0.13		3.14167	0.763		3.14167	0.008		3.14167	0.256		3.14167	0.034		3.14167	0.078		3.14167	0.011		3.14167	0.031
3.14333	0.134		3.14333	0.134		3.14333	0.76		3.14333	0.009		3.14333	0.253		3.14333	0.032		3.14333	0.077		3.14333	0.011		3.14333	0.029
3.145	0.136		3.145	0.136		3.145	0.763		3.145	0.007		3.145	0.249		3.145	0.033		3.145	0.078		3.145	0.009		3.145	0.035
3.14667	0.138		3.14667	0.138		3.14667	0.764		3.14667	0.006		3.14667	0.246		3.14667	0.032		3.14667	0.075		3.14667	0.007		3.14667	0.031
3.14833	0.14		3.14833	0.14		3.14833	0.762		3.14833	0.002		3.14833	0.247		3.14833	0.034		3.14833	0.077		3.14833	0.009		3.14833	0.035
3.15	0.132		3.15	0.132		3.15	0.76		3.15	0.007		3.15	0.246		3.15	0.033		3.15	0.077		3.15	0.013		3.15	0.035
3.15167	0.133		3.15167	0.133		3.15167	0.761		3.15167	0.006		3.15167	0.243		3.15167	0.034		3.15167	0.075		3.15167	0.013		3.15167	0.038
3.15333	0.129		3.15333	0.129		3.15333	0.761		3.15333	0.007		3.15333	0.241		3.15333	0.037		3.15333	0.076		3.15333	0.016		3.15333	0.038
3.155	0.13		3.155	0.13		3.155	0.758		3.155	0.006		3.155	0.244		3.155	0.037		3.155	0.076		3.155	0.018		3.155	0.04
3.15667	0.125		3.15667	0.125		3.15667	0.76		3.15667	0.011		3.15667	0.244		3.15667	0.036		3.15667	0.076		3.15667	0.017		3.15667	0.036
3.15833	0.128		3.15833	0.128		3.15833	0.759		3.15833	0.009		3.15833	0.237		3.15833	0.037		3.15833	0.074		3.15833	0.016		3.15833	0.041
3.16	0.108		3.16	0.108		3.16	0.761		3.16	0.009		3.16	0.237		3.16	0.039		3.16	0.074		3.16	0.02		3.16	0.036
3.16167	0.12		3.16167	0.12		3.16167	0.759		3.16167	0.009		3.16167	0.233		3.16167	0.041		3.16167	0.074		3.16167	0.02		3.16167	0.043
3.16333	0.12		3.16333	0.12		3.16333	0.758		3.16333	0.011		3.16333	0.233		3.16333	0.04		3.16333	0.075		3.16333	0.017		3.16333	0.042
3.165	0.121		3.165	0.121		3.165	0.761		3.165	0.01		3.165	0.233		3.165	0.036		3.165	0.079		3.165	0.02		3.165	0.043
3.16667	0.123		3.16667	0.123		3.16667	0.759		3.16667	0.011		3.16667	0.234		3.16667	0.037		3.16667	0.073		3.16667	0.019		3.16667	0.039
3.16833	0.119		3.16833	0.119		3.16833	0.757		3.16833	0.01		3.16833	0.232		3.16833	0.036		3.16833	0.076		3.16833	0.019		3.16833	0.043
3.17	0.123		3.17	0.123		3.17	0.756		3.17	0.013		3.17	0.235		3.17	0.035		3.17	0.078		3.17	0.02		3.17	0.043
3.17167	0.12		3.17167	0.12		3.17167	0.757		3.17167	0.009		3.17167	0.232		3.17167	0.039		3.17167	0.076		3.17167	0.021		3.17167	0.041
3.17333	0.114		3.17333	0.114		3.17333	0.757		3.17333	0.008		3.17333	0.231		3.17333	0.039		3.17333	0.078		3.17333	0.024		3.17333	0.039
3.175	0.115		3.175	0.115		3.175	0.757		3.175	0.01		3.175	0.228		3.175	0.038		3.175	0.08		3.175	0.021		3.175	0.042
3.17667	0.111		3.17667	0.111		3.17667	0.75		3.17667	0.01		3.17667	0.226		3.17667	0.041		3.17667	0.079		3.17667	0.024		3.17667	0.041
3.17833	0.111		3.17833	0.111		3.17833	0.747		3.17833	0.009		3.17833	0.224		3.17833	0.036		3.17833	0.075		3.17833	0.022		3.17833	0.042
3.18	0.112		3.18	0.112		3.18	0.736		3.18	0.012		3.18	0.224		3.18	0.035		3.18	0.077		3.18	0.02		3.18	0.039
3.18167	0.113		3.18167	0.113		3.18167	0.732		3.18167	0.01		3.18167	0.218		3.18167	0.032		3.18167	0.079		3.18167	0.021		3.18167	0.041
3.18333	0.114		3.18333	0.114		3.18333	0.729		3.18333	0.01		3.18333	0.216		3.18333	0.031		3.18333	0.079		3.18333	0.023		3.18333	0.043
3.185	0.112		3.185	0.112		3.185	0.731		3.185	0.014		3.185	0.215		3.185	0.025		3.185	0.08		3.185	0.022		3.185	0.038
3.18667	0.113		3.18667	0.113		3.18667	0.727		3.18667	0.01		3.18667	0.208		3.18667	0.027		3.18667	0.079		3.18667	0.02		3.18667	0.04
3.18833	0.11		3.18833	0.11		3.18833	0.722		3.18833	0.013		3.18833	0.207		3.18833	0.027		3.18833	0.085		3.18833	0.017		3.18833	0.042
3.19	0.112		3.19	0.112		3.19	0.72		3.19	0.011		3.19	0.208		3.19	0.034		3.19	0.084		3.19	0.014		3.19	0.037
3.19167	0.114		3.19167	0.114		3.19167	0.716		3.19167	0.011		3.19167	0.206		3.19167	0.032		3.19167	0.084		3.19167	0.012		3.19167	0.037
3.19333	0.111		3.19333	0.111		3.19333	0.709		3.19333	0.012		3.19333	0.206		3.19333	0.032		3.19333	0.087		3.19333	0.01		3.19333	0.027
3.195	0.112		3.195	0.112		3.195	0.704		3.195	0.012		3.195	0.203		3.195	0.03		3.195	0.088		3.195	0.011		3.195	0.034
3.19667	0.106		3.19667	0.106		3.19667	0.701		3.19667	0.016		3.19667	0.2		3.19667	0.03		3.19667	0.088		3.19667	0.007		3.19667	0.033
3.19833	0.116		3.19833	0.116		3.19833	0.7		3.19833	0.02		3.19833	0.199		3.19833	0.033		3.19833	0.083		3.19833	0.004		3.19833	0.029
3.2	0.122		3.2	0.122		3.2	0.695		3.2	0.021		3.2	0.196		3.2	0.03		3.2	0.085		3.2	0.004		3.2	0.029
3.20167	0.123		3.20167	0.123		3.20167	0.691		3.20167	0.024		3.20167	0.197		3.20167	0.03		3.20167	0.086		3.20167	0.003		3.20167	0.032
3.20333	0.127		3.20333	0.127		3.20333	0.682		3.20333	0.024		3.20333	0.196		3.20333	0.032		3.20333	0.09		3.20333	0.004		3.20333	0.031
3.205	0.127		3.205	0.127		3.205	0.68		3.205	0.02		3.205	0.194		3.205	0.037		3.205	0.088		3.205	0.001		3.205	0.031
3.20667	0.127		3.20667	0.127		3.20667	0.673		3.20667	0.025		3.20667	0.188		3.20667	0.036		3.20667	0.088		3.20667	0.004		3.20667	0.034
3.20833	0.125		3.20833	0.125		3.20833	0.668		3.20833	0.024		3.20833	0.19		3.20833	0.038		3.20833	0.084		3.20833	0.005		3.20833	0.036
3.21	0.126		3.21	0.126		3.21	0.66		3.21	0.025		3.21	0.188		3.21	0.039		3.21	0.085		3.21	0.004		3.21	0.036
3.21167	0.127		3.21167	0.127		3.21167	0.653		3.21167	0.022		3.21167	0.186		3.21167	0.039		3.21167	0.081		3.21167	0.006		3.21167	0.033
3.21333	0.129		3.21333	0.129		3.21333	0.652		3.21333	0.024		3.21333	0.187		3.21333	0.04		3.21333	0.082		3.21333	0.007		3.21333	0.038
3.215	0.126		3.215	0.126		3.215	0.644		3.215	0.021		3.215	0.186		3.215	0.04		3.215	0.079		3.215	0.01		3.215	0.037
3.21667	0.124		3.21667	0.124		3.21667	0.637		3.21667	0.026		3.21667	0.182		3.21667	0.035		3.21667	0.078		3.21667	0.013		3.21667	0.036
3.21833	0.121		3.21833	0.121		3.21833	0.631		3.21833	0.024		3.21833	0.183		3.21833	0.038		3.21833	0.076		3.21833	0.01		3.21833	0.036
3.22	0.119		3.22	0.119		3.22	0.622		3.22	0.023		3.22	0.186		3.22	0.035		3.22	0.076		3.22	0.011		3.22	0.034
3.22167	0.112		3.22167	0.112		3.22167	0.612		3.22167	0.024		3.22167	0.184		3.22167	0.033		3.22167	0.077		3.22167	0.012		3.22167	0.033
3.22333	0.116		3.22333	0.116		3.22333	0.604		3.22333	0.021		3.22333	0.185		3.22333	0.038		3.22333	0.073		3.22333	0.011		3.22333	0.034
3.225	0.116		3.225	0.116		3.225	0.595		3.225	0.024		3.225	0.183		3.225	0.04		3.225	0.073		3.225	0.009		3.225	0.035
3.22667	0.117		3.22667	0.117		3.22667	0.587		3.22667	0.02		3.22667	0.185		3.22667	0.044		3.22667	0.07		3.22667	0.007		3.22667	0.032
3.22833	0.116		3.22833	0.116		3.22833	0.578		3.22833	0.024		3.22833	0.181		3.22833	0.049		3.22833	0.07		3.22833	0.01		3.22833	0.031
3.23	0.118		3.23	0.118		3.23	0.559		3.23	0.025		3.23	0.179		3.23	0.05		3.23	0.072		3.23	0.012		3.23	0.035
3.23167	0.117		3.23167	0.117		3.23167	0.55		3.23167	0.027		3.23167	0.177		3.23167	0.052		3.23167	0.072		3.23167	0.013		3.23167	0.035
3.23333	0.119		3.23333	0.119		3.23333	0.541		3.23333	0.023		3.23333	0.178		3.23333	0.049		3.23333	0.073		3.23333	0.011		3.23333	0.039
3.235	0.117		3.235	0.117		3.235	0.536		3.235	0.03		3.235	0.174		3.235	0.053		3.235	0.072		3.235	0.011		3.235	0.037
3.23667	0.116		3.23667	0.116		3.23667	0.523		3.23667	0.028		3.23667	0.174		3.23667	0.055		3.23667	0.071		3.23667	0.011		3.23667	0.037
3.23833	0.117		3.23833	0.117		3.23833	0.515		3.23833	0.026		3.23833	0.175		3.23833	0.053		3.23833	0.072		3.23833	0.014		3.23833	0.038
3.24	0.121		3.24	0.121		3.24	0.511		3.24	0.026		3.24	0.176		3.24	0.048		3.24	0.072		3.24	0.013		3.24	0.038
3.24167	0.122		3.24167	0.122		3.24167	0.504		3.24167	0.024		3.24167	0.173		3.24167	0.055		3.24167	0.074		3.24167	0.013		3.24167	0.035
3.24333	0.119		3.24333	0.119		3.24333	0.492		3.24333	0.028		3.24333	0.175		3.24333	0.048		3.24333	0.071		3.24333	0.011		3.24333	0.037
3.245	0.116		3.245	0.116		3.245	0.485		3.245	0.03		3.245	0.17		3.245	0.048		3.245	0.072		3.245	0.013		3.245	0.039
3.24667	0.113		3.24667	0.113		3.24667	0.475		3.24667	0.027		3.24667	0.176		3.24667	0.045		3.24667	0.074		3.24667	0.013		3.24667	0.038
3.24833	0.118		3.24833	0.118		3.24833	0.466		3.24833	0.026		3.24833	0.176		3.24833	0.044		3.24833	0.074		3.24833	0.014		3.24833	0.042
3.25	0.119		3.25	0.119		3.25	0.46		3.25	0.026		3.25	0.174		3.25	0.041		3.25	0.072		3.25	0.011		3.25	0.042
3.25167	0.117		3.25167	0.117		3.25167	0.453		3.25167	0.025		3.25167	0.172		3.25167	0.043		3.25167	0.073		3.25167	0.011		3.25167	0.044
3.25333	0.12		3.25333	0.12		3.25333	0.445		3.25333	0.025		3.25333	0.168		3.25333	0.048		3.25333	0.07		3.25333	0.01		3.25333	0.044
3.255	0.118		3.255	0.118		3.255	0.436		3.255	0.025		3.255	0.167		3.255	0.046		3.255	0.072		3.255	0.01		3.255	0.046
3.25667	0.122		3.25667	0.122		3.25667	0.421		3.25667	0.026		3.25667	0.166		3.25667	0.041		3.25667	0.068		3.25667	0.011		3.25667	0.048
3.25833	0.118		3.25833	0.118		3.25833	0.416		3.25833	0.025		3.25833	0.169		3.25833	0.04		3.25833	0.074		3.25833	0.011		3.25833	0.047
3.26	0.125		3.26	0.125		3.26	0.407		3.26	0.024		3.26	0.169		3.26	0.041		3.26	0.07		3.26	0.009		3.26	0.053
3.26167	0.125		3.26167	0.125		3.26167	0.405		3.26167	0.028		3.26167	0.166		3.26167	0.047		3.26167	0.07		3.26167	0.01		3.26167	0.056
3.26333	0.129		3.26333	0.129		3.26333	0.398		3.26333	0.024		3.26333	0.161		3.26333	0.047		3.26333	0.065		3.26333	0.007		3.26333	0.054
3.265	0.126		3.265	0.126		3.265	0.396		3.265	0.019		3.265	0.16		3.265	0.053		3.265	0.061		3.265	0.007		3.265	0.056
3.26667	0.127		3.26667	0.127		3.26667	0.389		3.26667	0.019		3.26667	0.161		3.26667	0.052		3.26667	0.06		3.26667	0.008		3.26667	0.056
3.26833	0.129		3.26833	0.129		3.26833	0.385		3.26833	0.021		3.26833	0.164		3.26833	0.052		3.26833	0.056		3.26833	0.011		3.26833	0.056
3.27	0.124		3.27	0.124		3.27	0.374		3.27	0.018		3.27	0.162		3.27	0.053		3.27	0.058		3.27	0.007		3.27	0.06
3.27167	0.121		3.27167	0.121		3.27167	0.371		3.27167	0.016		3.27167	0.168		3.27167	0.053		3.27167	0.053		3.27167	0.013		3.27167	0.058
3.27333	0.118		3.27333	0.118		3.27333	0.362		3.27333	0.019		3.27333	0.17		3.27333	0.05		3.27333	0.054		3.27333	0.016		3.27333	0.055
3.275	0.117		3.275	0.117		3.275	0.355		3.275	0.021		3.275	0.17		3.275	0.049		3.275	0.053		3.275	0.015		3.275	0.058
3.27667	0.113		3.27667	0.113		3.27667	0.353		3.27667	0.021		3.27667	0.17		3.27667	0.045		3.27667	0.054		3.27667	0.017		3.27667	0.059
3.27833	0.113		3.27833	0.113		3.27833	0.343		3.27833	0.02		3.27833	0.171		3.27833	0.05		3.27833	0.051		3.27833	0.016		3.27833	0.059
3.28	0.112		3.28	0.112		3.28	0.338		3.28	0.021		3.28	0.174		3.28	0.05		3.28	0.054		3.28	0.018		3.28	0.06
3.28167	0.11		3.28167	0.11		3.28167	0.331		3.28167	0.018		3.28167	0.175		3.28167	0.047		3.28167	0.051		3.28167	0.021		3.28167	0.058
3.28333	0.109		3.28333	0.109		3.28333	0.327		3.28333	0.019		3.28333	0.177		3.28333	0.047		3.28333	0.055		3.28333	0.025		3.28333	0.058
3.285	0.113		3.285	0.113		3.285	0.317		3.285	0.018		3.285	0.178		3.285	0.05		3.285	0.051		3.285	0.024		3.285	0.057
3.28667	0.106		3.28667	0.106		3.28667	0.313		3.28667	0.02		3.28667	0.178		3.28667	0.047		3.28667	0.055		3.28667	0.025		3.28667	0.063
3.28833	0.106		3.28833	0.106		3.28833	0.306		3.28833	0.016		3.28833	0.177		3.28833	0.042		3.28833	0.054		3.28833	0.024		3.28833	0.061
3.29	0.103		3.29	0.103		3.29	0.302		3.29	0.016		3.29	0.18		3.29	0.041		3.29	0.054		3.29	0.024		3.29	0.06
3.29167	0.101		3.29167	0.101		3.29167	0.288		3.29167	0.014		3.29167	0.181		3.29167	0.045		3.29167	0.056		3.29167	0.02		3.29167	0.062
3.29333	0.102		3.29333	0.102		3.29333	0.286		3.29333	0.016		3.29333	0.181		3.29333	0.046		3.29333	0.058		3.29333	0.021		3.29333	0.061
3.295	0.101		3.295	0.101		3.295	0.28		3.295	0.012		3.295	0.182		3.295	0.048		3.295	0.059		3.295	0.019		3.295	0.063
3.29667	0.099		3.29667	0.099		3.29667	0.276		3.29667	0.011		3.29667	0.183		3.29667	0.047		3.29667	0.062		3.29667	0.02		3.29667	0.067
3.29833	0.103		3.29833	0.103		3.29833	0.269		3.29833	0.011		3.29833	0.182		3.29833	0.052		3.29833	0.063		3.29833	0.017		3.29833	0.065
3.3	0.102		3.3	0.102		3.3	0.265		3.3	0.014		3.3	0.18		3.3	0.052		3.3	0.068		3.3	0.017		3.3	0.073
3.30167	0.105		3.30167	0.105		3.30167	0.26		3.30167	0.009		3.30167	0.185		3.30167	0.053		3.30167	0.064		3.30167	0.016		3.30167	0.072
3.30333	0.103		3.30333	0.103		3.30333	0.254		3.30333	0.01		3.30333	0.188		3.30333	0.053		3.30333	0.067		3.30333	0.021		3.30333	0.072
3.305	0.104		3.305	0.104		3.305	0.25		3.305	0.014		3.305	0.183		3.305	0.053		3.305	0.066		3.305	0.02		3.305	0.07
3.30667	0.107		3.30667	0.107		3.30667	0.25		3.30667	0.013		3.30667	0.186		3.30667	0.051		3.30667	0.066		3.30667	0.023		3.30667	0.074
3.30833	0.105		3.30833	0.105		3.30833	0.247		3.30833	0.011		3.30833	0.193		3.30833	0.05		3.30833	0.072		3.30833	0.022		3.30833	0.068
3.31	0.1		3.31	0.1		3.31	0.242		3.31	0.012		3.31	0.196		3.31	0.049		3.31	0.066		3.31	0.025		3.31	0.07
3.31167	0.1		3.31167	0.1		3.31167	0.239		3.31167	0.013		3.31167	0.196		3.31167	0.048		3.31167	0.069		3.31167	0.025		3.31167	0.07
3.31333	0.099		3.31333	0.099		3.31333	0.234		3.31333	0.01		3.31333	0.197		3.31333	0.04		3.31333	0.069		3.31333	0.023		3.31333	0.068
3.315	0.095		3.315	0.095		3.315	0.227		3.315	0.013		3.315	0.203		3.315	0.044		3.315	0.067		3.315	0.024		3.315	0.063
3.31667	0.099		3.31667	0.099		3.31667	0.223		3.31667	0.009		3.31667	0.205		3.31667	0.042		3.31667	0.068		3.31667	0.026		3.31667	0.061
3.31833	0.096		3.31833	0.096		3.31833	0.221		3.31833	0.01		3.31833	0.202		3.31833	0.041		3.31833	0.069		3.31833	0.024		3.31833	0.059
3.32	0.098		3.32	0.098		3.32	0.218		3.32	0.007		3.32	0.206		3.32	0.04		3.32	0.068		3.32	0.024		3.32	0.059
3.32167	0.093		3.32167	0.093		3.32167	0.213		3.32167	0.008		3.32167	0.207		3.32167	0.035		3.32167	0.071		3.32167	0.024		3.32167	0.058
3.32333	0.094		3.32333	0.094		3.32333	0.21		3.32333	0.006		3.32333	0.209		3.32333	0.036		3.32333	0.071		3.32333	0.025		3.32333	0.056
3.325	0.094		3.325	0.094		3.325	0.209		3.325	0.008		3.325	0.208		3.325	0.037		3.325	0.069		3.325	0.025		3.325	0.06
3.32667	0.09		3.32667	0.09		3.32667	0.201		3.32667	0.008		3.32667	0.203		3.32667	0.038		3.32667	0.07		3.32667	0.024		3.32667	0.055
3.32833	0.089		3.32833	0.089		3.32833	0.201		3.32833	0.006		3.32833	0.202		3.32833	0.039		3.32833	0.071		3.32833	0.025		3.32833	0.06
[truncated: 37,063 more rows]

## Sheet: Supplementary Fig. 2
Part A			Part B			Part C
time (s)	ELSD (mV)		time (s)	ELSD (mV)		time (s)	ELSD (mV)
0	0.227		0	0.003		0	0.78
0.00166667	-0.005		0.00166667	0.004		0.00166667	0
0.00333333	-0.005		0.00333333	0.006		0.00333333	-0.004
0.005	-0.007		0.005	0.003		0.005	-0.004
0.00666667	-0.008		0.00666667	0.005		0.00666667	-0.004
0.00833333	-0.006		0.00833333	0.004		0.00833333	-0.005
0.01	-0.005		0.01	0.005		0.01	-0.008
0.0116667	-0.001		0.0116667	0.006		0.0116667	-0.009
0.0133333	-0.001		0.0133333	0.007		0.0133333	-0.012
0.015	-0.001		0.015	0.006		0.015	-0.014
0.0166667	-0.002		0.0166667	0.004		0.0166667	-0.015
0.0183333	-0.002		0.0183333	0.006		0.0183333	-0.017
0.02	-0.001		0.02	0.005		0.02	-0.021
0.0216667	-0.001		0.0216667	0.003		0.0216667	-0.022
0.0233333	-0.001		0.0233333	0.004		0.0233333	-0.021
0.025	0		0.025	0.008		0.025	-0.022
0.0266667	-0.003		0.0266667	0.003		0.0266667	-0.021
0.0283333	-0.005		0.0283333	0.003		0.0283333	-0.021
0.03	-0.003		0.03	0.005		0.03	-0.024
0.0316667	-0.008		0.0316667	0.003		0.0316667	-0.023
0.0333333	-0.003		0.0333333	0.007		0.0333333	-0.023
0.035	-0.005		0.035	0.006		0.035	-0.02
0.0366667	-0.006		0.0366667	0.006		0.0366667	-0.017
0.0383333	-0.006		0.0383333	0.006		0.0383333	-0.016
0.04	-0.006		0.04	0.008		0.04	-0.018
0.0416667	-0.008		0.0416667	0.004		0.0416667	-0.017
0.0433333	-0.011		0.0433333	0.001		0.0433333	-0.019
0.045	-0.013		0.045	0.002		0.045	-0.016
0.0466667	-0.012		0.0466667	0.003		0.0466667	-0.017
0.0483333	-0.013		0.0483333	0.001		0.0483333	-0.014
0.05	-0.015		0.05	0.001		0.05	-0.015
0.0516667	-0.018		0.0516667	0		0.0516667	-0.015
0.0533333	-0.015		0.0533333	-0.001		0.0533333	-0.015
0.055	-0.017		0.055	0		0.055	-0.014
0.0566667	-0.021		0.0566667	0		0.0566667	-0.014
0.0583333	-0.02		0.0583333	-0.002		0.0583333	-0.013
0.06	-0.022		0.06	-0.001		0.06	-0.016
0.0616667	-0.018		0.0616667	-0.001		0.0616667	-0.013
0.0633333	-0.021		0.0633333	0		0.0633333	-0.017
0.065	-0.02		0.065	-0.004		0.065	-0.017
0.0666667	-0.021		0.0666667	-0.004		0.0666667	-0.018
0.0683333	-0.021		0.0683333	-0.002		0.0683333	-0.019
0.07	-0.023		0.07	-0.003		0.07	-0.02
0.0716667	-0.021		0.0716667	0		0.0716667	-0.02
0.0733333	-0.025		0.0733333	-0.003		0.0733333	-0.024
0.075	-0.025		0.075	-0.003		0.075	-0.021
0.0766667	-0.024		0.0766667	-0.004		0.0766667	-0.023
0.0783333	-0.024		0.0783333	-0.003		0.0783333	-0.029
0.08	-0.023		0.08	-0.003		0.08	-0.031
0.0816667	-0.025		0.0816667	-0.005		0.0816667	-0.031
0.0833333	-0.023		0.0833333	-0.006		0.0833333	-0.033
0.085	-0.025		0.085	-0.006		0.085	-0.035
0.0866667	-0.026		0.0866667	-0.008		0.0866667	-0.036
0.0883333	-0.029		0.0883333	-0.009		0.0883333	-0.036
0.09	-0.03		0.09	-0.008		0.09	-0.037
0.0916667	-0.034		0.0916667	-0.014		0.0916667	-0.04
0.0933333	-0.036		0.0933333	-0.014		0.0933333	-0.035
0.095	-0.04		0.095	-0.013		0.095	-0.034
0.0966667	-0.041		0.0966667	-0.016		0.0966667	-0.029
0.0983333	-0.046		0.0983333	-0.015		0.0983333	-0.029
0.1	-0.045		0.1	-0.016		0.1	-0.026
0.101667	-0.047		0.101667	-0.012		0.101667	-0.025
0.103333	-0.046		0.103333	-0.016		0.103333	-0.021
0.105	-0.05		0.105	-0.015		0.105	-0.024
0.106667	-0.049		0.106667	-0.016		0.106667	-0.022
0.108333	-0.051		0.108333	-0.018		0.108333	-0.022
0.11	-0.049		0.11	-0.019		0.11	-0.023
0.111667	-0.049		0.111667	-0.022		0.111667	-0.024
0.113333	-0.051		0.113333	-0.022		0.113333	-0.028
0.115	-0.052		0.115	-0.019		0.115	-0.024
0.116667	-0.053		0.116667	-0.022		0.116667	-0.028
0.118333	-0.057		0.118333	-0.02		0.118333	-0.028
0.12	-0.053		0.12	-0.022		0.12	-0.028
0.121667	-0.054		0.121667	-0.02		0.121667	-0.032
0.123333	-0.054		0.123333	-0.022		0.123333	-0.033
0.125	-0.051		0.125	-0.024		0.125	-0.033
0.126667	-0.055		0.126667	-0.019		0.126667	-0.03
0.128333	-0.053		0.128333	-0.016		0.128333	-0.031
0.13	-0.055		0.13	-0.017		0.13	-0.033
0.131667	-0.053		0.131667	-0.026		0.131667	-0.035
0.133333	-0.057		0.133333	-0.022		0.133333	-0.034
0.135	-0.055		0.135	-0.021		0.135	-0.031
0.136667	-0.055		0.136667	-0.023		0.136667	-0.035
0.138333	-0.057		0.138333	-0.022		0.138333	-0.036
0.14	-0.064		0.14	-0.025		0.14	-0.039
0.141667	-0.058		0.141667	-0.023		0.141667	-0.041
0.143333	-0.057		0.143333	-0.021		0.143333	-0.043
0.145	-0.055		0.145	-0.021		0.145	-0.039
0.146667	-0.056		0.146667	-0.021		0.146667	-0.04
0.148333	-0.06		0.148333	-0.022		0.148333	-0.038
0.15	-0.057		0.15	-0.024		0.15	-0.04
0.151667	-0.06		0.151667	-0.024		0.151667	-0.042
0.153333	-0.059		0.153333	-0.022		0.153333	-0.04
0.155	-0.062		0.155	-0.022		0.155	-0.042
0.156667	-0.058		0.156667	-0.025		0.156667	-0.04
0.158333	-0.059		0.158333	-0.025		0.158333	-0.037
0.16	-0.059		0.16	-0.022		0.16	-0.034
0.161667	-0.061		0.161667	-0.024		0.161667	-0.036
0.163333	-0.062		0.163333	-0.024		0.163333	-0.032
0.165	-0.062		0.165	-0.024		0.165	-0.033
0.166667	-0.06		0.166667	-0.027		0.166667	-0.028
0.168333	-0.063		0.168333	-0.025		0.168333	-0.028
0.17	-0.061		0.17	-0.024		0.17	-0.027
0.171667	-0.061		0.171667	-0.023		0.171667	-0.03
0.173333	-0.058		0.173333	-0.022		0.173333	-0.027
0.175	-0.055		0.175	-0.018		0.175	-0.028
0.176667	-0.054		0.176667	-0.016		0.176667	-0.027
0.178333	-0.052		0.178333	-0.018		0.178333	-0.028
0.18	-0.049		0.18	-0.016		0.18	-0.027
0.181667	-0.053		0.181667	-0.013		0.181667	-0.029
0.183333	-0.05		0.183333	-0.015		0.183333	-0.031
0.185	-0.048		0.185	-0.015		0.185	-0.031
0.186667	-0.047		0.186667	-0.015		0.186667	-0.035
0.188333	-0.046		0.188333	-0.014		0.188333	-0.031
0.19	-0.051		0.19	-0.012		0.19	-0.036
0.191667	-0.049		0.191667	-0.01		0.191667	-0.035
0.193333	-0.048		0.193333	-0.01		0.193333	-0.034
0.195	-0.049		0.195	-0.008		0.195	-0.035
0.196667	-0.052		0.196667	-0.009		0.196667	-0.035
0.198333	-0.047		0.198333	-0.006		0.198333	-0.031
0.2	-0.052		0.2	-0.005		0.2	-0.034
0.201667	-0.05		0.201667	-0.006		0.201667	-0.035
0.203333	-0.051		0.203333	-0.005		0.203333	-0.036
0.205	-0.049		0.205	-0.003		0.205	-0.037
0.206667	-0.049		0.206667	-0.001		0.206667	-0.038
0.208333	-0.054		0.208333	0		0.208333	-0.033
0.21	-0.052		0.21	0		0.21	-0.037
0.211667	-0.053		0.211667	-0.002		0.211667	-0.04
0.213333	-0.052		0.213333	0		0.213333	-0.037
0.215	-0.054		0.215	-0.001		0.215	-0.036
0.216667	-0.05		0.216667	0.003		0.216667	-0.033
0.218333	-0.05		0.218333	0.002		0.218333	-0.037
0.22	-0.05		0.22	0		0.22	-0.031
0.221667	-0.05		0.221667	-0.001		0.221667	-0.031
0.223333	-0.048		0.223333	0		0.223333	-0.029
0.225	-0.046		0.225	0		0.225	-0.028
0.226667	-0.048		0.226667	0.001		0.226667	-0.026
0.228333	-0.047		0.228333	-0.001		0.228333	-0.028
0.23	-0.048		0.23	-0.001		0.23	-0.029
0.231667	-0.047		0.231667	-0.003		0.231667	-0.028
0.233333	-0.046		0.233333	-0.002		0.233333	-0.027
0.235	-0.047		0.235	0		0.235	-0.024
0.236667	-0.047		0.236667	0		0.236667	-0.025
0.238333	-0.048		0.238333	0.002		0.238333	-0.023
0.24	-0.049		0.24	0.002		0.24	-0.024
0.241667	-0.047		0.241667	0.003		0.241667	-0.024
0.243333	-0.048		0.243333	0.002		0.243333	-0.025
0.245	-0.049		0.245	0.005		0.245	-0.024
0.246667	-0.05		0.246667	0.005		0.246667	-0.023
0.248333	-0.045		0.248333	0.006		0.248333	-0.023
0.25	-0.044		0.25	0.007		0.25	-0.026
0.251667	-0.044		0.251667	0.012		0.251667	-0.023
0.253333	-0.043		0.253333	0.009		0.253333	-0.026
0.255	-0.047		0.255	0.009		0.255	-0.022
0.256667	-0.047		0.256667	0.01		0.256667	-0.024
0.258333	-0.049		0.258333	0.009		0.258333	-0.022
0.26	-0.045		0.26	0.008		0.26	-0.026
0.261667	-0.046		0.261667	0.008		0.261667	-0.025
0.263333	-0.048		0.263333	0.003		0.263333	-0.025
0.265	-0.046		0.265	0.004		0.265	-0.025
0.266667	-0.044		0.266667	0		0.266667	-0.022
0.268333	-0.044		0.268333	0		0.268333	-0.023
0.27	-0.045		0.27	0		0.27	-0.023
0.271667	-0.044		0.271667	-0.001		0.271667	-0.023
0.273333	-0.043		0.273333	0.001		0.273333	-0.023
0.275	-0.042		0.275	0.003		0.275	-0.021
0.276667	-0.046		0.276667	0		0.276667	-0.022
0.278333	-0.047		0.278333	0.001		0.278333	-0.023
0.28	-0.045		0.28	0		0.28	-0.021
0.281667	-0.049		0.281667	0		0.281667	-0.021
0.283333	-0.044		0.283333	0.001		0.283333	-0.018
0.285	-0.045		0.285	0.001		0.285	-0.017
0.286667	-0.043		0.286667	0		0.286667	-0.017
0.288333	-0.045		0.288333	0		0.288333	-0.014
0.29	-0.038		0.29	-0.003		0.29	-0.01
0.291667	-0.041		0.291667	-0.003		0.291667	-0.011
0.293333	-0.041		0.293333	-0.001		0.293333	-0.011
0.295	-0.038		0.295	-0.003		0.295	-0.011
0.296667	-0.035		0.296667	-0.006		0.296667	-0.012
0.298333	-0.04		0.298333	-0.01		0.298333	-0.011
0.3	-0.041		0.3	-0.011		0.3	-0.007
0.301667	-0.043		0.301667	-0.009		0.301667	-0.011
0.303333	-0.043		0.303333	-0.007		0.303333	-0.009
0.305	-0.045		0.305	-0.009		0.305	-0.012
0.306667	-0.044		0.306667	-0.006		0.306667	-0.016
0.308333	-0.045		0.308333	-0.008		0.308333	-0.019
0.31	-0.046		0.31	0		0.31	-0.02
0.311667	-0.045		0.311667	-0.001		0.311667	-0.022
0.313333	-0.043		0.313333	0		0.313333	-0.023
0.315	-0.042		0.315	0		0.315	-0.022
0.316667	-0.043		0.316667	0		0.316667	-0.022
0.318333	-0.044		0.318333	0		0.318333	-0.02
0.32	-0.042		0.32	-0.005		0.32	-0.019
0.321667	-0.044		0.321667	-0.003		0.321667	-0.02
0.323333	-0.043		0.323333	-0.005		0.323333	-0.021
0.325	-0.042		0.325	-0.007		0.325	-0.017
0.326667	-0.044		0.326667	-0.007		0.326667	-0.022
0.328333	-0.043		0.328333	-0.001		0.328333	-0.02
0.33	-0.042		0.33	-0.007		0.33	-0.023
0.331667	-0.042		0.331667	-0.007		0.331667	-0.021
0.333333	-0.047		0.333333	-0.011		0.333333	-0.021
0.335	-0.045		0.335	-0.01		0.335	-0.023
0.336667	-0.043		0.336667	-0.012		0.336667	-0.028
0.338333	-0.042		0.338333	-0.01		0.338333	-0.03
0.34	-0.043		0.34	-0.011		0.34	-0.026
0.341667	-0.041		0.341667	-0.011		0.341667	-0.027
0.343333	-0.042		0.343333	-0.013		0.343333	-0.027
0.345	-0.043		0.345	-0.007		0.345	-0.029
0.346667	-0.043		0.346667	-0.008		0.346667	-0.026
0.348333	-0.043		0.348333	-0.009		0.348333	-0.028
0.35	-0.041		0.35	-0.007		0.35	-0.023
0.351667	-0.044		0.351667	-0.007		0.351667	-0.027
0.353333	-0.042		0.353333	-0.007		0.353333	-0.025
0.355	-0.042		0.355	-0.008		0.355	-0.024
0.356667	-0.04		0.356667	-0.008		0.356667	-0.023
0.358333	-0.045		0.358333	-0.008		0.358333	-0.026
0.36	-0.043		0.36	-0.011		0.36	-0.023
0.361667	-0.042		0.361667	-0.006		0.361667	-0.026
0.363333	-0.037		0.363333	-0.006		0.363333	-0.025
0.365	-0.042		0.365	-0.008		0.365	-0.027
0.366667	-0.037		0.366667	-0.006		0.366667	-0.027
0.368333	-0.04		0.368333	-0.006		0.368333	-0.024
0.37	-0.042		0.37	-0.006		0.37	-0.025
0.371667	-0.04		0.371667	-0.006		0.371667	-0.025
0.373333	-0.044		0.373333	-0.005		0.373333	-0.026
0.375	-0.042		0.375	-0.004		0.375	-0.026
0.376667	-0.044		0.376667	-0.006		0.376667	-0.026
0.378333	-0.04		0.378333	-0.004		0.378333	-0.023
0.38	-0.043		0.38	-0.001		0.38	-0.029
0.381667	-0.045		0.381667	0.001		0.381667	-0.021
0.383333	-0.044		0.383333	0		0.383333	-0.026
0.385	-0.039		0.385	0.002		0.385	-0.023
0.386667	-0.042		0.386667	0.005		0.386667	-0.026
0.388333	-0.042		0.388333	0.005		0.388333	-0.022
0.39	-0.043		0.39	0.002		0.39	-0.024
0.391667	-0.043		0.391667	0.003		0.391667	-0.022
0.393333	-0.043		0.393333	0		0.393333	-0.019
0.395	-0.045		0.395	0.001		0.395	-0.018
0.396667	-0.047		0.396667	0.001		0.396667	-0.017
0.398333	-0.045		0.398333	0		0.398333	-0.016
0.4	-0.049		0.4	0.001		0.4	-0.015
0.401667	-0.048		0.401667	0.001		0.401667	-0.017
0.403333	-0.044		0.403333	0		0.403333	-0.019
0.405	-0.044		0.405	0.001		0.405	-0.017
0.406667	-0.045		0.406667	0		0.406667	-0.018
0.408333	-0.043		0.408333	0.001		0.408333	-0.017
0.41	-0.042		0.41	0.002		0.41	-0.018
0.411667	-0.043		0.411667	0		0.411667	-0.019
0.413333	-0.04		0.413333	0.001		0.413333	-0.018
0.415	-0.04		0.415	0.003		0.415	-0.016
0.416667	-0.04		0.416667	0.004		0.416667	-0.014
0.418333	-0.042		0.418333	0.007		0.418333	-0.011
0.42	-0.04		0.42	0.006		0.42	-0.007
0.421667	-0.041		0.421667	0.003		0.421667	-0.007
0.423333	-0.041		0.423333	0.002		0.423333	-0.003
0.425	-0.04		0.425	0.003		0.425	-0.002
0.426667	-0.038		0.426667	0		0.426667	-0.002
0.428333	-0.037		0.428333	0		0.428333	-0.001
0.43	-0.04		0.43	0		0.43	-0.003
0.431667	-0.04		0.431667	0		0.431667	-0.001
0.433333	-0.037		0.433333	-0.001		0.433333	-0.001
0.435	-0.039		0.435	0		0.435	0.002
0.436667	-0.038		0.436667	-0.002		0.436667	0.001
0.438333	-0.04		0.438333	0		0.438333	0.001
0.44	-0.04		0.44	0		0.44	0.001
0.441667	-0.037		0.441667	0		0.441667	0.003
0.443333	-0.036		0.443333	0.002		0.443333	0.004
0.445	-0.039		0.445	0.003		0.445	0.004
0.446667	-0.041		0.446667	0.003		0.446667	0.005
0.448333	-0.04		0.448333	0.001		0.448333	0.006
0.45	-0.037		0.45	0.002		0.45	0.003
0.451667	-0.035		0.451667	0.003		0.451667	0.011
0.453333	-0.036		0.453333	0		0.453333	0.008
0.455	-0.037		0.455	0.004		0.455	0.006
0.456667	-0.035		0.456667	0.006		0.456667	0.004
0.458333	-0.038		0.458333	0.005		0.458333	0.004
0.46	-0.041		0.46	0.005		0.46	0.006
0.461667	-0.039		0.461667	0.001		0.461667	0.004
0.463333	-0.045		0.463333	0.003		0.463333	0.005
0.465	-0.04		0.465	0.004		0.465	0.005
0.466667	-0.043		0.466667	0		0.466667	0.007
0.468333	-0.044		0.468333	0.001		0.468333	0.004
0.47	-0.043		0.47	0		0.47	0.007
0.471667	-0.043		0.471667	-0.003		0.471667	0.005
0.473333	-0.041		0.473333	-0.003		0.473333	0.002
0.475	-0.038		0.475	-0.006		0.475	0.002
0.476667	-0.037		0.476667	-0.011		0.476667	0
0.478333	-0.036		0.478333	-0.006		0.478333	0.002
0.48	-0.036		0.48	-0.009		0.48	0
0.481667	-0.038		0.481667	-0.008		0.481667	0
0.483333	-0.037		0.483333	-0.009		0.483333	0.003
0.485	-0.034		0.485	-0.007		0.485	0.001
0.486667	-0.041		0.486667	-0.007		0.486667	0
0.488333	-0.039		0.488333	-0.012		0.488333	0.001
0.49	-0.038		0.49	-0.008		0.49	0.002
0.491667	-0.041		0.491667	-0.01		0.491667	0.001
0.493333	-0.04		0.493333	-0.006		0.493333	0
0.495	-0.041		0.495	-0.006		0.495	0.001
0.496667	-0.042		0.496667	-0.005		0.496667	0.002
0.498333	-0.039		0.498333	-0.007		0.498333	0.004
0.5	-0.041		0.5	-0.006		0.5	0.004
0.501667	-0.041		0.501667	-0.007		0.501667	0.001
0.503333	-0.043		0.503333	-0.008		0.503333	-0.001
0.505	-0.043		0.505	-0.008		0.505	-0.001
0.506667	-0.04		0.506667	-0.005		0.506667	-0.001
0.508333	-0.043		0.508333	-0.005		0.508333	-0.002
0.51	-0.046		0.51	-0.004		0.51	-0.002
0.511667	-0.047		0.511667	0		0.511667	-0.002
0.513333	-0.045		0.513333	0		0.513333	-0.002
0.515	-0.045		0.515	0		0.515	-0.001
0.516667	-0.045		0.516667	0.003		0.516667	0
0.518333	-0.044		0.518333	0.001		0.518333	-0.002
0.52	-0.045		0.52	0.003		0.52	-0.005
0.521667	-0.046		0.521667	0.002		0.521667	-0.004
0.523333	-0.046		0.523333	0		0.523333	-0.003
0.525	-0.043		0.525	0.003		0.525	-0.002
0.526667	-0.046		0.526667	0.002		0.526667	-0.004
0.528333	-0.04		0.528333	0		0.528333	-0.008
0.53	-0.044		0.53	0		0.53	-0.008
0.531667	-0.043		0.531667	0.001		0.531667	-0.013
0.533333	-0.043		0.533333	0.001		0.533333	-0.014
0.535	-0.039		0.535	0.003		0.535	-0.015
0.536667	-0.039		0.536667	0		0.536667	-0.015
0.538333	-0.039		0.538333	0.001		0.538333	-0.013
0.54	-0.036		0.54	-0.001		0.54	-0.011
0.541667	-0.035		0.541667	0		0.541667	-0.011
0.543333	-0.035		0.543333	0.002		0.543333	-0.009
0.545	-0.035		0.545	0.002		0.545	-0.014
0.546667	-0.033		0.546667	0		0.546667	-0.013
0.548333	-0.033		0.548333	0.001		0.548333	-0.021
0.55	-0.03		0.55	0.001		0.55	-0.023
0.551667	-0.037		0.551667	0.004		0.551667	-0.024
0.553333	-0.031		0.553333	0.008		0.553333	-0.024
0.555	-0.033		0.555	0.008		0.555	-0.031
0.556667	-0.033		0.556667	0.008		0.556667	-0.026
0.558333	-0.035		0.558333	0.012		0.558333	-0.024
0.56	-0.035		0.56	0.008		0.56	-0.022
0.561667	-0.032		0.561667	0.008		0.561667	-0.021
0.563333	-0.036		0.563333	0.005		0.563333	-0.02
0.565	-0.034		0.565	0.007		0.565	-0.018
0.566667	-0.035		0.566667	0.004		0.566667	-0.017
0.568333	-0.037		0.568333	0.002		0.568333	-0.015
0.57	-0.033		0.57	0.003		0.57	-0.016
0.571667	-0.032		0.571667	0.003		0.571667	-0.015
0.573333	-0.033		0.573333	0.002		0.573333	-0.013
0.575	-0.035		0.575	0.003		0.575	-0.014
0.576667	-0.035		0.576667	0		0.576667	-0.016
0.578333	-0.029		0.578333	0.001		0.578333	-0.022
0.58	-0.035		0.58	0.001		0.58	-0.019
0.581667	-0.033		0.581667	0.003		0.581667	-0.021
0.583333	-0.035		0.583333	0.005		0.583333	-0.023
0.585	-0.032		0.585	0.003		0.585	-0.02
0.586667	-0.034		0.586667	0.004		0.586667	-0.018
0.588333	-0.033		0.588333	0.005		0.588333	-0.017
0.59	-0.036		0.59	0.003		0.59	-0.022
0.591667	-0.034		0.591667	0.003		0.591667	-0.022
0.593333	-0.036		0.593333	0		0.593333	-0.028
0.595	-0.036		0.595	0.001		0.595	-0.025
0.596667	-0.035		0.596667	-0.002		0.596667	-0.027
0.598333	-0.032		0.598333	-0.005		0.598333	-0.026
0.6	-0.034		0.6	-0.007		0.6	-0.025
0.601667	-0.035		0.601667	-0.008		0.601667	-0.027
0.603333	-0.036		0.603333	-0.014		0.603333	-0.028
0.605	-0.037		0.605	-0.012		0.605	-0.027
0.606667	-0.039		0.606667	-0.012		0.606667	-0.024
0.608333	-0.039		0.608333	-0.013		0.608333	-0.024
0.61	-0.037		0.61	-0.017		0.61	-0.022
0.611667	-0.039		0.611667	-0.013		0.611667	-0.023
0.613333	-0.037		0.613333	-0.012		0.613333	-0.022
0.615	-0.039		0.615	-0.013		0.615	-0.025
0.616667	-0.038		0.616667	-0.012		0.616667	-0.022
0.618333	-0.038		0.618333	-0.017		0.618333	-0.02
0.62	-0.035		0.62	-0.013		0.62	-0.019
0.621667	-0.039		0.621667	-0.01		0.621667	-0.016
0.623333	-0.033		0.623333	-0.01		0.623333	-0.018
0.625	-0.034		0.625	-0.011		0.625	-0.017
0.626667	-0.035		0.626667	-0.01		0.626667	-0.016
0.628333	-0.033		0.628333	-0.012		0.628333	-0.017
0.63	-0.031		0.63	-0.01		0.63	-0.015
0.631667	-0.031		0.631667	-0.009		0.631667	-0.01
0.633333	-0.029		0.633333	-0.01		0.633333	-0.008
0.635	-0.028		0.635	-0.009		0.635	-0.008
0.636667	-0.028		0.636667	-0.011		0.636667	-0.006
0.638333	-0.026		0.638333	-0.012		0.638333	-0.003
0.64	-0.026		0.64	-0.01		0.64	-0.001
0.641667	-0.024		0.641667	-0.012		0.641667	-0.003
0.643333	-0.027		0.643333	-0.011		0.643333	-0.003
0.645	-0.024		0.645	-0.013		0.645	-0.001
0.646667	-0.026		0.646667	-0.012		0.646667	-0.006
0.648333	-0.023		0.648333	-0.008		0.648333	-0.007
0.65	-0.022		0.65	-0.004		0.65	-0.006
0.651667	-0.021		0.651667	-0.002		0.651667	-0.01
0.653333	-0.022		0.653333	-0.001		0.653333	-0.009
0.655	-0.022		0.655	-0.001		0.655	-0.008
0.656667	-0.025		0.656667	0		0.656667	-0.013
0.658333	-0.022		0.658333	0.003		0.658333	-0.013
0.66	-0.025		0.66	0.002		0.66	-0.008
0.661667	-0.022		0.661667	0		0.661667	-0.005
0.663333	-0.024		0.663333	0.001		0.663333	-0.004
0.665	-0.024		0.665	0.002		0.665	-0.001
0.666667	-0.022		0.666667	0.003		0.666667	-0.003
0.668333	-0.02		0.668333	0.004		0.668333	-0.004
0.67	-0.022		0.67	0.002		0.67	0
0.671667	-0.02		0.671667	0.001		0.671667	-0.001
0.673333	-0.021		0.673333	0.002		0.673333	-0.004
0.675	-0.02		0.675	0		0.675	-0.001
0.676667	-0.021		0.676667	0.003		0.676667	-0.004
0.678333	-0.023		0.678333	0.004		0.678333	0
0.68	-0.021		0.68	0.002		0.68	0.001
0.681667	-0.023		0.681667	0.006		0.681667	0
0.683333	-0.021		0.683333	0.008		0.683333	0
0.685	-0.023		0.685	0.009		0.685	0
0.686667	-0.023		0.686667	0.012		0.686667	-0.003
0.688333	-0.022		0.688333	0.014		0.688333	-0.002
0.69	-0.02		0.69	0.012		0.69	-0.003
0.691667	-0.018		0.691667	0.013		0.691667	-0.002
0.693333	-0.018		0.693333	0.015		0.693333	-0.002
0.695	-0.018		0.695	0.012		0.695	-0.003
0.696667	-0.019		0.696667	0.013		0.696667	-0.004
0.698333	-0.021		0.698333	0.013		0.698333	-0.006
0.7	-0.02		0.7	0.01		0.7	-0.009
0.701667	-0.02		0.701667	0.01		0.701667	-0.011
0.703333	-0.021		0.703333	0.011		0.703333	-0.014
0.705	-0.022		0.705	0.008		0.705	-0.012
0.706667	-0.026		0.706667	0.006		0.706667	-0.016
0.708333	-0.026		0.708333	0.009		0.708333	-0.017
0.71	-0.028		0.71	0.006		0.71	-0.021
0.711667	-0.027		0.711667	0.003		0.711667	-0.018
0.713333	-0.027		0.713333	0.007		0.713333	-0.017
0.715	-0.025		0.715	0.01		0.715	-0.021
0.716667	-0.029		0.716667	0.012		0.716667	-0.021
0.718333	-0.028		0.718333	0.012		0.718333	-0.019
0.72	-0.03		0.72	0.009		0.72	-0.015
0.721667	-0.029		0.721667	0.012		0.721667	-0.016
0.723333	-0.03		0.723333	0.009		0.723333	-0.017
0.725	-0.031		0.725	0.011		0.725	-0.018
0.726667	-0.036		0.726667	0.012		0.726667	-0.016
0.728333	-0.038		0.728333	0.012		0.728333	-0.02
0.73	-0.036		0.73	0.011		0.73	-0.019
0.731667	-0.038		0.731667	0.015		0.731667	-0.019
0.733333	-0.037		0.733333	0.01		0.733333	-0.015
0.735	-0.039		0.735	0.009		0.735	-0.018
0.736667	-0.038		0.736667	0.006		0.736667	-0.019
0.738333	-0.043		0.738333	0.003		0.738333	-0.017
0.74	-0.04		0.74	0.003		0.74	-0.018
0.741667	-0.043		0.741667	0.001		0.741667	-0.021
0.743333	-0.039		0.743333	0.003		0.743333	-0.021
0.745	-0.04		0.745	0.009		0.745	-0.023
0.746667	-0.04		0.746667	0.004		0.746667	-0.021
0.748333	-0.04		0.748333	0.004		0.748333	-0.021
0.75	-0.037		0.75	0.004		0.75	-0.018
0.751667	-0.041		0.751667	0.004		0.751667	-0.021
0.753333	-0.037		0.753333	0.004		0.753333	-0.022
0.755	-0.039		0.755	0.001		0.755	-0.02
0.756667	-0.038		0.756667	0.007		0.756667	-0.016
0.758333	-0.036		0.758333	0.007		0.758333	-0.015
0.76	-0.038		0.76	0.006		0.76	-0.018
0.761667	-0.037		0.761667	0.006		0.761667	-0.014
0.763333	-0.033		0.763333	0.009		0.763333	-0.017
0.765	-0.034		0.765	0.002		0.765	-0.017
0.766667	-0.035		0.766667	0.007		0.766667	-0.013
0.768333	-0.035		0.768333	0.004		0.768333	-0.015
0.77	-0.038		0.77	0.006		0.77	-0.014
0.771667	-0.037		0.771667	0.004		0.771667	-0.016
0.773333	-0.037		0.773333	0.004		0.773333	-0.018
0.775	-0.037		0.775	0.002		0.775	-0.018
0.776667	-0.039		0.776667	0.004		0.776667	-0.02
0.778333	-0.036		0.778333	0.004		0.778333	-0.017
0.78	-0.033		0.78	0.003		0.78	-0.021
0.781667	-0.032		0.781667	0.005		0.781667	-0.018
0.783333	-0.034		0.783333	0.006		0.783333	-0.018
0.785	-0.035		0.785	0.004		0.785	-0.014
0.786667	-0.035		0.786667	0.006		0.786667	-0.013
0.788333	-0.037		0.788333	0.005		0.788333	-0.007
0.79	-0.037		0.79	0.001		0.79	-0.006
0.791667	-0.036		0.791667	0.001		0.791667	-0.007
0.793333	-0.04		0.793333	0.004		0.793333	-0.007
0.795	-0.041		0.795	0.004		0.795	-0.004
0.796667	-0.042		0.796667	0.002		0.796667	-0.004
0.798333	-0.041		0.798333	0.004		0.798333	-0.006
0.8	-0.045		0.8	0.001		0.8	0
0.801667	-0.045		0.801667	0		0.801667	-0.007
0.803333	-0.047		0.803333	0		0.803333	-0.007
0.805	-0.045		0.805	0.001		0.805	-0.01
0.806667	-0.043		0.806667	0		0.806667	-0.007
0.808333	-0.04		0.808333	0.001		0.808333	-0.01
0.81	-0.039		0.81	0.003		0.81	-0.006
0.811667	-0.038		0.811667	0		0.811667	-0.01
0.813333	-0.038		0.813333	0.001		0.813333	-0.009
0.815	-0.038		0.815	0.002		0.815	-0.01
0.816667	-0.038		0.816667	0		0.816667	-0.007
0.818333	-0.037		0.818333	-0.002		0.818333	-0.008
0.82	-0.034		0.82	0		0.82	-0.004
0.821667	-0.033		0.821667	0.002		0.821667	-0.006
0.823333	-0.031		0.823333	0.001		0.823333	-0.003
0.825	-0.029		0.825	-0.003		0.825	-0.004
0.826667	-0.029		0.826667	0		0.826667	0
0.828333	-0.032		0.828333	-0.001		0.828333	-0.001
0.83	-0.035		0.83	-0.002		0.83	-0.003
0.831667	-0.034		0.831667	-0.005		0.831667	-0.003
0.833333	-0.035		0.833333	-0.002		0.833333	-0.005
0.835	-0.036		0.835	-0.007		0.835	-0.003
0.836667	-0.037		0.836667	-0.005		0.836667	-0.004
0.838333	-0.036		0.838333	-0.002		0.838333	-0.001
0.84	-0.037		0.84	-0.006		0.84	-0.004
0.841667	-0.039		0.841667	-0.004		0.841667	-0.004
0.843333	-0.038		0.843333	-0.006		0.843333	-0.004
0.845	-0.039		0.845	-0.004		0.845	0
0.846667	-0.038		0.846667	-0.006		0.846667	-0.002
0.848333	-0.039		0.848333	-0.001		0.848333	-0.004
0.85	-0.04		0.85	-0.004		0.85	-0.003
0.851667	-0.039		0.851667	0		0.851667	-0.002
0.853333	-0.038		0.853333	-0.002		0.853333	-0.004
0.855	-0.036		0.855	0		0.855	-0.003
0.856667	-0.038		0.856667	0.004		0.856667	-0.002
0.858333	-0.038		0.858333	0.002		0.858333	0
0.86	-0.036		0.86	0.003		0.86	-0.001
0.861667	-0.035		0.861667	0.002		0.861667	-0.002
0.863333	-0.039		0.863333	0.002		0.863333	0.001
0.865	-0.041		0.865	0		0.865	-0.001
0.866667	-0.039		0.866667	0.002		0.866667	-0.001
0.868333	-0.038		0.868333	-0.001		0.868333	0
0.87	-0.036		0.87	0.001		0.87	0
0.871667	-0.038		0.871667	0.001		0.871667	0
0.873333	-0.031		0.873333	0.002		0.873333	-0.002
0.875	-0.032		0.875	0.001		0.875	-0.001
0.876667	-0.031		0.876667	0		0.876667	-0.005
0.878333	-0.027		0.878333	0.002		0.878333	-0.006
0.88	-0.028		0.88	0.002		0.88	-0.005
0.881667	-0.03		0.881667	0.002		0.881667	-0.008
0.883333	-0.03		0.883333	0		0.883333	-0.008
0.885	-0.032		0.885	0		0.885	-0.005
0.886667	-0.03		0.886667	0.001		0.886667	-0.009
0.888333	-0.031		0.888333	-0.002		0.888333	-0.006
0.89	-0.031		0.89	-0.002		0.89	-0.008
0.891667	-0.03		0.891667	0.002		0.891667	-0.009
0.893333	-0.031		0.893333	-0.001		0.893333	-0.009
0.895	-0.034		0.895	0		0.895	-0.008
0.896667	-0.034		0.896667	0		0.896667	-0.006
0.898333	-0.031		0.898333	0		0.898333	-0.004
0.9	-0.038		0.9	0.001		0.9	-0.005
0.901667	-0.04		0.901667	0		0.901667	-0.004
0.903333	-0.044		0.903333	0.001		0.903333	-0.008
0.905	-0.046		0.905	0.003		0.905	-0.004
0.906667	-0.043		0.906667	0.003		0.906667	-0.006
0.908333	-0.046		0.908333	0.005		0.908333	-0.006
0.91	-0.046		0.91	0.006		0.91	-0.008
0.911667	-0.047		0.911667	0.009		0.911667	-0.01
0.913333	-0.047		0.913333	0.006		0.913333	-0.011
0.915	-0.045		0.915	0.008		0.915	-0.012
0.916667	-0.047		0.916667	0.007		0.916667	-0.013
0.918333	-0.045		0.918333	0.005		0.918333	-0.012
0.92	-0.042		0.92	0.01		0.92	-0.013
0.921667	-0.041		0.921667	0.007		0.921667	-0.01
0.923333	-0.042		0.923333	0.006		0.923333	-0.011
0.925	-0.043		0.925	0.008		0.925	-0.009
0.926667	-0.044		0.926667	0.003		0.926667	-0.008
0.928333	-0.046		0.928333	0.007		0.928333	-0.01
0.93	-0.043		0.93	0.004		0.93	-0.009
0.931667	-0.043		0.931667	0.007		0.931667	-0.012
0.933333	-0.041		0.933333	0.005		0.933333	-0.008
0.935	-0.041		0.935	0.004		0.935	-0.007
0.936667	-0.039		0.936667	0.004		0.936667	-0.007
0.938333	-0.041		0.938333	0.001		0.938333	-0.007
0.94	-0.04		0.94	0		0.94	-0.004
0.941667	-0.042		0.941667	0.002		0.941667	-0.005
0.943333	-0.038		0.943333	0.001		0.943333	-0.003
0.945	-0.037		0.945	0.003		0.945	-0.007
0.946667	-0.037		0.946667	0.005		0.946667	-0.004
0.948333	-0.037		0.948333	-0.001		0.948333	-0.003
0.95	-0.036		0.95	0.003		0.95	-0.003
0.951667	-0.039		0.951667	0.002		0.951667	0
0.953333	-0.036		0.953333	0.003		0.953333	-0.002
0.955	-0.043		0.955	0		0.955	0
0.956667	-0.037		0.956667	0.001		0.956667	0.002
0.958333	-0.038		0.958333	-0.002		0.958333	0.002
0.96	-0.042		0.96	-0.002		0.96	0
0.961667	-0.04		0.961667	-0.006		0.961667	0
0.963333	-0.037		0.963333	-0.007		0.963333	0.001
0.965	-0.036		0.965	-0.01		0.965	0.002
0.966667	-0.035		0.966667	-0.009		0.966667	0.003
0.968333	-0.031		0.968333	-0.01		0.968333	0.004
0.97	-0.03		0.97	-0.011		0.97	0.001
0.971667	-0.031		0.971667	-0.009		0.971667	0.003
0.973333	-0.035		0.973333	-0.01		0.973333	0.006
0.975	-0.033		0.975	-0.01		0.975	0.008
0.976667	-0.035		0.976667	-0.008		0.976667	0.008
0.978333	-0.032		0.978333	-0.009		0.978333	0.01
0.98	-0.029		0.98	-0.004		0.98	0.009
0.981667	-0.029		0.981667	-0.004		0.981667	0.01
0.983333	-0.031		0.983333	-0.004		0.983333	0.011
0.985	-0.026		0.985	-0.006		0.985	0.008
0.986667	-0.028		0.986667	-0.002		0.986667	0.011
0.988333	-0.028		0.988333	-0.006		0.988333	0.009
0.99	-0.025		0.99	-0.002		0.99	0.009
0.991667	-0.026		0.991667	-0.004		0.991667	0.009
0.993333	-0.022		0.993333	-0.004		0.993333	0.009
0.995	-0.023		0.995	-0.003		0.995	0.008
0.996667	-0.018		0.996667	-0.002		0.996667	0.01
0.998333	-0.024		0.998333	-0.002		0.998333	0.01
1	-0.023		1	-0.003		1	0.01
1.00167	-0.024		1.00167	0		1.00167	0.008
1.00333	-0.026		1.00333	-0.005		1.00333	0.008
1.005	-0.026		1.005	-0.004		1.005	0.009
1.00667	-0.025		1.00667	-0.002		1.00667	0.008
1.00833	-0.023		1.00833	-0.003		1.00833	0.006
1.01	-0.026		1.01	-0.003		1.01	0.005
1.01167	-0.024		1.01167	-0.004		1.01167	0.003
1.01333	-0.024		1.01333	-0.002		1.01333	0.001
1.015	-0.025		1.015	-0.006		1.015	0
1.01667	-0.025		1.01667	-0.005		1.01667	-0.001
1.01833	-0.027		1.01833	-0.006		1.01833	-0.003
1.02	-0.027		1.02	-0.005		1.02	0
1.02167	-0.025		1.02167	-0.005		1.02167	0
1.02333	-0.028		1.02333	-0.005		1.02333	-0.001
1.025	-0.031		1.025	-0.007		1.025	0
1.02667	-0.031		1.02667	-0.009		1.02667	-0.002
1.02833	-0.03		1.02833	-0.008		1.02833	-0.001
1.03	-0.03		1.03	-0.01		1.03	-0.002
1.03167	-0.028		1.03167	-0.008		1.03167	-0.002
1.03333	-0.032		1.03333	-0.013		1.03333	-0.003
1.035	-0.029		1.035	-0.008		1.035	-0.002
1.03667	-0.029		1.03667	-0.007		1.03667	-0.005
1.03833	-0.028		1.03833	-0.006		1.03833	-0.004
1.04	-0.033		1.04	-0.005		1.04	-0.008
1.04167	-0.028		1.04167	-0.003		1.04167	-0.005
1.04333	-0.028		1.04333	0		1.04333	-0.007
1.045	-0.026		1.045	0.002		1.045	-0.006
1.04667	-0.025		1.04667	0.004		1.04667	-0.004
1.04833	-0.026		1.04833	0.003		1.04833	-0.008
1.05	-0.025		1.05	0.008		1.05	-0.004
1.05167	-0.025		1.05167	0.007		1.05167	-0.005
1.05333	-0.025		1.05333	0.005		1.05333	-0.008
1.055	-0.023		1.055	0.003		1.055	-0.011
1.05667	-0.023		1.05667	0.001		1.05667	-0.01
1.05833	-0.021		1.05833	-0.001		1.05833	-0.006
1.06	-0.018		1.06	0		1.06	-0.008
1.06167	-0.02		1.06167	-0.001		1.06167	-0.013
1.06333	-0.019		1.06333	0		1.06333	-0.01
1.065	-0.02		1.065	0		1.065	-0.012
1.06667	-0.016		1.06667	0.001		1.06667	-0.01
1.06833	-0.016		1.06833	0.004		1.06833	-0.013
1.07	-0.016		1.07	0.003		1.07	-0.011
1.07167	-0.016		1.07167	0.004		1.07167	-0.012
1.07333	-0.014		1.07333	0.004		1.07333	-0.01
1.075	-0.015		1.075	0.003		1.075	-0.008
1.07667	-0.015		1.07667	0.002		1.07667	-0.008
1.07833	-0.015		1.07833	0.004		1.07833	-0.008
1.08	-0.012		1.08	0.003		1.08	-0.009
1.08167	-0.015		1.08167	0.001		1.08167	-0.007
1.08333	-0.016		1.08333	0.001		1.08333	-0.011
1.085	-0.014		1.085	0		1.085	-0.011
1.08667	-0.016		1.08667	0.003		1.08667	-0.012
1.08833	-0.014		1.08833	0		1.08833	-0.012
1.09	-0.014		1.09	0		1.09	-0.011
1.09167	-0.015		1.09167	0		1.09167	-0.01
1.09333	-0.012		1.09333	0.003		1.09333	-0.013
1.095	-0.015		1.095	0.001		1.095	-0.012
1.09667	-0.012		1.09667	0		1.09667	-0.013
1.09833	-0.012		1.09833	0		1.09833	-0.013
1.1	-0.011		1.1	0.005		1.1	-0.016
1.10167	-0.01		1.10167	0.001		1.10167	-0.009
1.10333	-0.009		1.10333	0.003		1.10333	-0.01
1.105	-0.012		1.105	0.003		1.105	-0.009
1.10667	-0.009		1.10667	0.003		1.10667	-0.01
1.10833	-0.007		1.10833	0.005		1.10833	-0.01
1.11	-0.01		1.11	0.006		1.11	-0.012
1.11167	-0.009		1.11167	0.008		1.11167	-0.014
1.11333	-0.009		1.11333	0.008		1.11333	-0.017
1.115	-0.011		1.115	0.008		1.115	-0.015
1.11667	-0.009		1.11667	0.007		1.11667	-0.017
1.11833	-0.01		1.11833	0.01		1.11833	-0.014
1.12	-0.009		1.12	0.009		1.12	-0.016
1.12167	-0.01		1.12167	0.011		1.12167	-0.017
1.12333	-0.008		1.12333	0.008		1.12333	-0.015
1.125	-0.009		1.125	0.011		1.125	-0.02
1.12667	-0.013		1.12667	0.008		1.12667	-0.018
1.12833	-0.008		1.12833	0.009		1.12833	-0.016
1.13	-0.011		1.13	0.008		1.13	-0.017
1.13167	-0.013		1.13167	0.008		1.13167	-0.018
1.13333	-0.013		1.13333	0.01		1.13333	-0.015
1.135	-0.014		1.135	0.005		1.135	-0.016
1.13667	-0.015		1.13667	0.006		1.13667	-0.014
1.13833	-0.015		1.13833	0.006		1.13833	-0.013
1.14	-0.016		1.14	0.005		1.14	-0.015
1.14167	-0.018		1.14167	0.006		1.14167	-0.013
1.14333	-0.016		1.14333	0.006		1.14333	-0.016
1.145	-0.019		1.145	0.005		1.145	-0.015
1.14667	-0.021		1.14667	0.006		1.14667	-0.017
1.14833	-0.022		1.14833	0.001		1.14833	-0.02
1.15	-0.023		1.15	0.007		1.15	-0.019
1.15167	-0.023		1.15167	0.004		1.15167	-0.015
1.15333	-0.025		1.15333	0.005		1.15333	-0.019
1.155	-0.025		1.155	0.004		1.155	-0.017
1.15667	-0.026		1.15667	0.004		1.15667	-0.02
1.15833	-0.026		1.15833	0.001		1.15833	-0.019
1.16	-0.027		1.16	0.001		1.16	-0.021
1.16167	-0.024		1.16167	0		1.16167	-0.02
1.16333	-0.026		1.16333	0.001		1.16333	-0.023
1.165	-0.024		1.165	0.002		1.165	-0.019
1.16667	-0.026		1.16667	0.003		1.16667	-0.019
1.16833	-0.026		1.16833	0.003		1.16833	-0.02
1.17	-0.026		1.17	0.003		1.17	-0.018
1.17167	-0.029		1.17167	0		1.17167	-0.018
1.17333	-0.028		1.17333	-0.001		1.17333	-0.017
1.175	-0.032		1.175	0		1.175	-0.019
1.17667	-0.031		1.17667	0.001		1.17667	-0.015
1.17833	-0.03		1.17833	0.001		1.17833	-0.016
1.18	-0.033		1.18	0.001		1.18	-0.014
1.18167	-0.033		1.18167	0.004		1.18167	-0.014
1.18333	-0.032		1.18333	0.005		1.18333	-0.016
1.185	-0.034		1.185	0.008		1.185	-0.018
1.18667	-0.031		1.18667	0.004		1.18667	-0.017
1.18833	-0.032		1.18833	0.005		1.18833	-0.018
1.19	-0.03		1.19	0.004		1.19	-0.012
1.19167	-0.034		1.19167	0.003		1.19167	-0.016
1.19333	-0.029		1.19333	0.001		1.19333	-0.015
1.195	-0.033		1.195	-0.001		1.195	-0.017
1.19667	-0.03		1.19667	0.001		1.19667	-0.014
1.19833	-0.029		1.19833	0		1.19833	-0.016
1.2	-0.028		1.2	0.003		1.2	-0.014
1.20167	-0.033		1.20167	0		1.20167	-0.015
1.20333	-0.03		1.20333	-0.001		1.20333	-0.018
1.205	-0.031		1.205	-0.002		1.205	-0.018
1.20667	-0.029		1.20667	0.001		1.20667	-0.018
1.20833	-0.029		1.20833	-0.001		1.20833	-0.02
1.21	-0.028		1.21	-0.002		1.21	-0.019
1.21167	-0.032		1.21167	0		1.21167	-0.018
1.21333	-0.032		1.21333	0.001		1.21333	-0.018
1.215	-0.031		1.215	0		1.215	-0.017
1.21667	-0.033		1.21667	-0.002		1.21667	-0.021
1.21833	-0.033		1.21833	0		1.21833	-0.023
1.22	-0.035		1.22	0.003		1.22	-0.023
1.22167	-0.034		1.22167	0.005		1.22167	-0.022
1.22333	-0.034		1.22333	0.004		1.22333	-0.025
1.225	-0.031		1.225	0.005		1.225	-0.025
1.22667	-0.033		1.22667	0.004		1.22667	-0.027
1.22833	-0.031		1.22833	0.006		1.22833	-0.024
1.23	-0.034		1.23	0.005		1.23	-0.026
1.23167	-0.032		1.23167	0.007		1.23167	-0.025
1.23333	-0.031		1.23333	0.002		1.23333	-0.023
1.235	-0.031		1.235	0.005		1.235	-0.024
1.23667	-0.034		1.23667	0		1.23667	-0.025
1.23833	-0.035		1.23833	0		1.23833	-0.022
1.24	-0.031		1.24	0		1.24	-0.018
1.24167	-0.033		1.24167	-0.001		1.24167	-0.016
1.24333	-0.032		1.24333	0		1.24333	-0.017
1.245	-0.032		1.245	0.001		1.245	-0.018
1.24667	-0.03		1.24667	0.001		1.24667	-0.016
1.24833	-0.035		1.24833	0.002		1.24833	-0.018
1.25	-0.035		1.25	0.003		1.25	-0.016
1.25167	-0.035		1.25167	0.001		1.25167	-0.018
1.25333	-0.035		1.25333	0.005		1.25333	-0.015
1.255	-0.034		1.255	0.005		1.255	-0.017
1.25667	-0.034		1.25667	0.007		1.25667	-0.016
1.25833	-0.032		1.25833	0.008		1.25833	-0.015
1.26	-0.035		1.26	0.008		1.26	-0.017
1.26167	-0.036		1.26167	0.01		1.26167	-0.016
1.26333	-0.038		1.26333	0.009		1.26333	-0.013
1.265	-0.035		1.265	0.008		1.265	-0.011
1.26667	-0.037		1.26667	0.006		1.26667	-0.01
1.26833	-0.039		1.26833	0.006		1.26833	-0.01
1.27	-0.038		1.27	0.003		1.27	-0.007
1.27167	-0.037		1.27167	0.007		1.27167	-0.012
1.27333	-0.042		1.27333	0.002		1.27333	-0.013
1.275	-0.039		1.275	0.008		1.275	-0.013
1.27667	-0.037		1.27667	0.006		1.27667	-0.015
1.27833	-0.04		1.27833	0.006		1.27833	-0.013
1.28	-0.038		1.28	0.009		1.28	-0.014
1.28167	-0.041		1.28167	0.008		1.28167	-0.013
1.28333	-0.043		1.28333	0.01		1.28333	-0.011
1.285	-0.04		1.285	0.009		1.285	-0.009
1.28667	-0.039		1.28667	0.009		1.28667	-0.006
1.28833	-0.039		1.28833	0.009		1.28833	-0.003
1.29	-0.038		1.29	0.009		1.29	-0.004
1.29167	-0.04		1.29167	0.01		1.29167	-0.001
1.29333	-0.04		1.29333	0.008		1.29333	0
1.295	-0.039		1.295	0.008		1.295	0
1.29667	-0.036		1.29667	0.006		1.29667	0.001
1.29833	-0.038		1.29833	0.006		1.29833	0.001
1.3	-0.037		1.3	0.005		1.3	0
1.30167	-0.034		1.30167	0.008		1.30167	0.002
1.30333	-0.035		1.30333	0.005		1.30333	0.006
1.305	-0.032		1.305	0.006		1.305	0.006
1.30667	-0.034		1.30667	0.008		1.30667	0.006
1.30833	-0.035		1.30833	0.007		1.30833	0.005
1.31	-0.034		1.31	0.005		1.31	0.007
1.31167	-0.033		1.31167	0.007		1.31167	0.006
1.31333	-0.031		1.31333	0.003		1.31333	0.007
1.315	-0.033		1.315	0.005		1.315	0.008
1.31667	-0.03		1.31667	0.001		1.31667	0.012
1.31833	-0.031		1.31833	0.001		1.31833	0.007
1.32	-0.027		1.32	0.004		1.32	0.007
1.32167	-0.03		1.32167	0.005		1.32167	0.007
1.32333	-0.03		1.32333	0.006		1.32333	0.01
1.325	-0.031		1.325	0.006		1.325	0.005
1.32667	-0.029		1.32667	0.008		1.32667	0.008
1.32833	-0.031		1.32833	0.008		1.32833	0.01
1.33	-0.033		1.33	0.008		1.33	0.007
1.33167	-0.034		1.33167	0.007		1.33167	0.009
1.33333	-0.034		1.33333	0.008		1.33333	0.01
1.335	-0.035		1.335	0.007		1.335	0.009
1.33667	-0.032		1.33667	0.008		1.33667	0.012
1.33833	-0.031		1.33833	0.006		1.33833	0.011
1.34	-0.03		1.34	0.007		1.34	0.013
1.34167	-0.031		1.34167	0.006		1.34167	0.008
1.34333	-0.034		1.34333	0.008		1.34333	0.009
1.345	-0.027		1.345	0.007		1.345	0.011
1.34667	-0.026		1.34667	0.009		1.34667	0.012
1.34833	-0.024		1.34833	0.007		1.34833	0.011
1.35	-0.026		1.35	0.009		1.35	0.009
1.35167	-0.026		1.35167	0.011		1.35167	0.012
1.35333	-0.025		1.35333	0.008		1.35333	0.008
1.355	-0.024		1.355	0.013		1.355	0.009
1.35667	-0.022		1.35667	0.009		1.35667	0.007
1.35833	-0.018		1.35833	0.012		1.35833	0.009
1.36	-0.022		1.36	0.01		1.36	0.01
1.36167	-0.023		1.36167	0.01		1.36167	0.01
1.36333	-0.023		1.36333	0.012		1.36333	0.012
1.365	-0.023		1.365	0.014		1.365	0.012
1.36667	-0.022		1.36667	0.014		1.36667	0.008
1.36833	-0.02		1.36833	0.015		1.36833	0.008
1.37	-0.02		1.37	0.016		1.37	0.007
1.37167	-0.02		1.37167	0.013		1.37167	0.009
1.37333	-0.02		1.37333	0.015		1.37333	0.007
1.375	-0.018		1.375	0.016		1.375	0.007
1.37667	-0.018		1.37667	0.02		1.37667	0.005
1.37833	-0.02		1.37833	0.016		1.37833	0.006
1.38	-0.018		1.38	0.016		1.38	0.005
1.38167	-0.02		1.38167	0.018		1.38167	0.003
1.38333	-0.019		1.38333	0.018		1.38333	0.006
1.385	-0.021		1.385	0.018		1.385	0.009
1.38667	-0.019		1.38667	0.015		1.38667	0.01
1.38833	-0.018		1.38833	0.019		1.38833	0.007
1.39	-0.018		1.39	0.02		1.39	0.01
1.39167	-0.023		1.39167	0.018		1.39167	0.007
1.39333	-0.022		1.39333	0.019		1.39333	0.01
1.395	-0.024		1.395	0.02		1.395	0.01
1.39667	-0.025		1.39667	0.021		1.39667	0.007
1.39833	-0.022		1.39833	0.02		1.39833	0.009
1.4	-0.024		1.4	0.023		1.4	0.008
1.40167	-0.023		1.40167	0.026		1.40167	0.008
1.40333	-0.023		1.40333	0.028		1.40333	0.008
1.405	-0.023		1.405	0.025		1.405	0.005
1.40667	-0.02		1.40667	0.027		1.40667	0.007
1.40833	-0.02		1.40833	0.026		1.40833	0.004
1.41	-0.023		1.41	0.023		1.41	0.001
1.41167	-0.02		1.41167	0.025		1.41167	0.005
1.41333	-0.019		1.41333	0.024		1.41333	0.002
1.415	-0.015		1.415	0.026		1.415	0.004
1.41667	-0.018		1.41667	0.024		1.41667	0.004
1.41833	-0.018		1.41833	0.023		1.41833	0.007
1.42	-0.018		1.42	0.024		1.42	0
1.42167	-0.019		1.42167	0.025		1.42167	0.005
1.42333	-0.018		1.42333	0.021		1.42333	0.004
1.425	-0.019		1.425	0.021		1.425	0.003
1.42667	-0.023		1.42667	0.023		1.42667	0.002
1.42833	-0.02		1.42833	0.023		1.42833	0.004
1.43	-0.023		1.43	0.021		1.43	0
1.43167	-0.021		1.43167	0.024		1.43167	0
1.43333	-0.023		1.43333	0.025		1.43333	-0.001
1.435	-0.025		1.435	0.022		1.435	0
1.43667	-0.023		1.43667	0.022		1.43667	0
1.43833	-0.027		1.43833	0.023		1.43833	0.001
1.44	-0.025		1.44	0.02		1.44	0.001
1.44167	-0.026		1.44167	0.018		1.44167	0
1.44333	-0.021		1.44333	0.017		1.44333	0.005
1.445	-0.022		1.445	0.015		1.445	0.003
1.44667	-0.021		1.44667	0.014		1.44667	0.001
1.44833	-0.021		1.44833	0.013		1.44833	0
1.45	-0.022		1.45	0.014		1.45	0.001
1.45167	-0.02		1.45167	0.016		1.45167	0.001
1.45333	-0.014		1.45333	0.02		1.45333	0.005
1.455	-0.017		1.455	0.017		1.455	0.005
1.45667	-0.015		1.45667	0.018		1.45667	0.008
1.45833	-0.014		1.45833	0.016		1.45833	0.005
1.46	-0.01		1.46	0.015		1.46	0.006
1.46167	-0.013		1.46167	0.011		1.46167	0.006
1.46333	-0.012		1.46333	0.011		1.46333	0.005
1.465	-0.013		1.465	0.009		1.465	0.006
1.46667	-0.013		1.46667	0.01		1.46667	0.005
1.46833	-0.012		1.46833	0.013		1.46833	0.006
1.47	-0.012		1.47	0.015		1.47	0.003
1.47167	-0.013		1.47167	0.013		1.47167	0.001
1.47333	-0.013		1.47333	0.017		1.47333	-0.001
1.475	-0.015		1.475	0.017		1.475	-0.001
1.47667	-0.016		1.47667	0.017		1.47667	-0.001
1.47833	-0.013		1.47833	0.019		1.47833	-0.002
1.48	-0.014		1.48	0.017		1.48	-0.003
1.48167	-0.018		1.48167	0.015		1.48167	-0.001
1.48333	-0.019		1.48333	0.011		1.48333	-0.003
1.485	-0.016		1.485	0.012		1.485	-0.003
1.48667	-0.018		1.48667	0.01		1.48667	0
1.48833	-0.016		1.48833	0.01		1.48833	-0.001
1.49	-0.024		1.49	0.009		1.49	0.001
1.49167	-0.021		1.49167	0.006		1.49167	0.001
1.49333	-0.021		1.49333	0.01		1.49333	0.002
1.495	-0.02		1.495	0.01		1.495	0.003
1.49667	-0.02		1.49667	0.008		1.49667	0.001
1.49833	-0.019		1.49833	0.006		1.49833	0.004
1.5	-0.019		1.5	0.008		1.5	0.003
1.50167	-0.019		1.50167	0.01		1.50167	0.002
1.50333	-0.018		1.50333	0.011		1.50333	0.003
1.505	-0.015		1.505	0.008		1.505	0.002
1.50667	-0.015		1.50667	0.008		1.50667	0.002
1.50833	-0.014		1.50833	0.012		1.50833	0.003
1.51	-0.012		1.51	0.009		1.51	0.001
1.51167	-0.013		1.51167	0.009		1.51167	0.002
1.51333	-0.013		1.51333	0.007		1.51333	0.001
1.515	-0.014		1.515	0.005		1.515	0.004
1.51667	-0.009		1.51667	0.006		1.51667	0.003
1.51833	-0.011		1.51833	0.009		1.51833	0.002
1.52	-0.012		1.52	0.009		1.52	0.004
1.52167	-0.011		1.52167	0.007		1.52167	0
1.52333	-0.01		1.52333	0.008		1.52333	0
1.525	-0.013		1.525	0.008		1.525	0
1.52667	-0.01		1.52667	0.008		1.52667	-0.001
1.52833	-0.012		1.52833	0.009		1.52833	-0.001
1.53	-0.012		1.53	0.008		1.53	0.002
1.53167	-0.012		1.53167	0.006		1.53167	0.001
1.53333	-0.014		1.53333	0.007		1.53333	0
1.535	-0.012		1.535	0.005		1.535	0
1.53667	-0.014		1.53667	0.007		1.53667	-0.004
1.53833	-0.015		1.53833	0.005		1.53833	-0.003
1.54	-0.018		1.54	0.003		1.54	-0.004
1.54167	-0.018		1.54167	0.01		1.54167	-0.003
1.54333	-0.017		1.54333	0.012		1.54333	-0.002
1.545	-0.016		1.545	0.015		1.545	-0.004
1.54667	-0.018		1.54667	0.016		1.54667	-0.002
1.54833	-0.014		1.54833	0.015		1.54833	0
1.55	-0.018		1.55	0.016		1.55	-0.001
1.55167	-0.017		1.55167	0.018		1.55167	-0.002
1.55333	-0.017		1.55333	0.011		1.55333	0
1.555	-0.016		1.555	0.013		1.555	-0.002
1.55667	-0.018		1.55667	0.009		1.55667	0
1.55833	-0.018		1.55833	0.011		1.55833	0
1.56	-0.016		1.56	0.008		1.56	-0.001
1.56167	-0.016		1.56167	0.005		1.56167	0
1.56333	-0.014		1.56333	0.007		1.56333	-0.004
1.565	-0.013		1.565	0.01		1.565	-0.005
1.56667	-0.012		1.56667	0.006		1.56667	-0.003
1.56833	-0.009		1.56833	0.007		1.56833	-0.001
1.57	-0.01		1.57	0.007		1.57	-0.005
1.57167	-0.01		1.57167	0.007		1.57167	-0.006
1.57333	-0.01		1.57333	0.008		1.57333	-0.001
1.575	-0.009		1.575	0.01		1.575	-0.005
1.57667	-0.007		1.57667	0.007		1.57667	-0.004
1.57833	-0.012		1.57833	0.009		1.57833	-0.005
1.58	-0.011		1.58	0.013		1.58	-0.003
1.58167	-0.01		1.58167	0.01		1.58167	-0.003
1.58333	-0.01		1.58333	0.01		1.58333	-0.003
1.585	-0.011		1.585	0.01		1.585	-0.007
1.58667	-0.014		1.58667	0.009		1.58667	-0.005
1.58833	-0.02		1.58833	0.013		1.58833	-0.008
1.59	-0.019		1.59	0.008		1.59	-0.01
1.59167	-0.017		1.59167	0.009		1.59167	-0.009
1.59333	-0.019		1.59333	0.008		1.59333	-0.009
1.595	-0.02		1.595	0.006		1.595	-0.008
1.59667	-0.019		1.59667	0.005		1.59667	-0.008
1.59833	-0.019		1.59833	0.004		1.59833	-0.006
1.6	-0.016		1.6	0.003		1.6	-0.007
1.60167	-0.017		1.60167	0.003		1.60167	-0.005
1.60333	-0.018		1.60333	0.003		1.60333	-0.003
1.605	-0.016		1.605	0.004		1.605	-0.001
1.60667	-0.018		1.60667	0.006		1.60667	0
1.60833	-0.021		1.60833	0.007		1.60833	-0.001
1.61	-0.019		1.61	0.007		1.61	-0.004
1.61167	-0.022		1.61167	0.011		1.61167	-0.003
1.61333	-0.019		1.61333	0.012		1.61333	-0.003
1.615	-0.021		1.615	0.01		1.615	-0.004
1.61667	-0.025		1.61667	0.014		1.61667	-0.002
1.61833	-0.022		1.61833	0.015		1.61833	-0.001
1.62	-0.026		1.62	0.011		1.62	-0.001
1.62167	-0.024		1.62167	0.018		1.62167	0
1.62333	-0.025		1.62333	0.018		1.62333	0
1.625	-0.024		1.625	0.015		1.625	0.001
1.62667	-0.023		1.62667	0.016		1.62667	-0.004
1.62833	-0.025		1.62833	0.016		1.62833	-0.005
1.63	-0.022		1.63	0.015		1.63	-0.007
1.63167	-0.025		1.63167	0.012		1.63167	-0.004
1.63333	-0.024		1.63333	0.015		1.63333	-0.005
1.635	-0.024		1.635	0.014		1.635	-0.006
1.63667	-0.024		1.63667	0.016		1.63667	-0.002
1.63833	-0.023		1.63833	0.014		1.63833	-0.007
1.64	-0.022		1.64	0.013		1.64	-0.006
1.64167	-0.025		1.64167	0.016		1.64167	-0.005
1.64333	-0.023		1.64333	0.013		1.64333	-0.001
1.645	-0.025		1.645	0.015		1.645	-0.005
1.64667	-0.025		1.64667	0.015		1.64667	0
1.64833	-0.025		1.64833	0.017		1.64833	-0.001
1.65	-0.024		1.65	0.014		1.65	0
1.65167	-0.025		1.65167	0.018		1.65167	-0.001
1.65333	-0.025		1.65333	0.02		1.65333	-0.004
1.655	-0.027		1.655	0.016		1.655	-0.005
1.65667	-0.026		1.65667	0.015		1.65667	-0.007
1.65833	-0.027		1.65833	0.017		1.65833	-0.004
1.66	-0.026		1.66	0.017		1.66	-0.005
1.66167	-0.024		1.66167	0.016		1.66167	-0.006
1.66333	-0.023		1.66333	0.019		1.66333	-0.007
1.665	-0.021		1.665	0.018		1.665	-0.008
1.66667	-0.023		1.66667	0.019		1.66667	-0.007
1.66833	-0.021		1.66833	0.022		1.66833	-0.008
1.67	-0.021		1.67	0.023		1.67	-0.006
1.67167	-0.02		1.67167	0.024		1.67167	0
1.67333	-0.023		1.67333	0.027		1.67333	0
1.675	-0.022		1.675	0.023		1.675	0.001
1.67667	-0.018		1.67667	0.027		1.67667	0
1.67833	-0.016		1.67833	0.024		1.67833	-0.003
1.68	-0.017		1.68	0.024		1.68	-0.001
1.68167	-0.019		1.68167	0.026		1.68167	-0.005
1.68333	-0.014		1.68333	0.028		1.68333	-0.006
1.685	-0.013		1.685	0.029		1.685	-0.008
1.68667	-0.014		1.68667	0.032		1.68667	-0.007
1.68833	-0.019		1.68833	0.03		1.68833	-0.008
1.69	-0.017		1.69	0.029		1.69	-0.006
1.69167	-0.018		1.69167	0.031		1.69167	-0.006
1.69333	-0.019		1.69333	0.029		1.69333	-0.01
1.695	-0.016		1.695	0.032		1.695	-0.006
1.69667	-0.016		1.69667	0.03		1.69667	-0.005
1.69833	-0.014		1.69833	0.03		1.69833	-0.005
1.7	-0.012		1.7	0.028		1.7	-0.008
1.70167	-0.012		1.70167	0.03		1.70167	-0.008
1.70333	-0.012		1.70333	0.028		1.70333	-0.009
1.705	-0.013		1.705	0.025		1.705	-0.008
1.70667	-0.009		1.70667	0.025		1.70667	-0.006
1.70833	-0.011		1.70833	0.027		1.70833	-0.003
1.71	-0.009		1.71	0.025		1.71	0.001
1.71167	-0.01		1.71167	0.026		1.71167	0
1.71333	-0.007		1.71333	0.027		1.71333	0.002
1.715	-0.008		1.715	0.024		1.715	0.002
1.71667	-0.01		1.71667	0.022		1.71667	0.005
1.71833	-0.01		1.71833	0.023		1.71833	0.001
1.72	-0.013		1.72	0.023		1.72	0.001
1.72167	-0.014		1.72167	0.023		1.72167	0
1.72333	-0.011		1.72333	0.023		1.72333	0.001
1.725	-0.012		1.725	0.024		1.725	0.002
1.72667	-0.013		1.72667	0.023		1.72667	0.004
1.72833	-0.012		1.72833	0.023		1.72833	0.005
1.73	-0.014		1.73	0.025		1.73	0.003
1.73167	-0.015		1.73167	0.022		1.73167	0.003
1.73333	-0.013		1.73333	0.026		1.73333	0.001
1.735	-0.01		1.735	0.023		1.735	0
1.73667	-0.015		1.73667	0.023		1.73667	0.001
1.73833	-0.008		1.73833	0.021		1.73833	0.004
1.74	-0.014		1.74	0.023		1.74	0.005
1.74167	-0.016		1.74167	0.024		1.74167	0.003
1.74333	-0.013		1.74333	0.028		1.74333	0.003
1.745	-0.017		1.745	0.022		1.745	0.004
1.74667	-0.017		1.74667	0.023		1.74667	0
1.74833	-0.018		1.74833	0.023		1.74833	0
1.75	-0.018		1.75	0.022		1.75	0.003
1.75167	-0.017		1.75167	0.022		1.75167	0
1.75333	-0.02		1.75333	0.022		1.75333	0.004
1.755	-0.021		1.755	0.02		1.755	0.005
1.75667	-0.019		1.75667	0.023		1.75667	0.002
1.75833	-0.021		1.75833	0.021		1.75833	0
1.76	-0.026		1.76	0.024		1.76	0.003
1.76167	-0.028		1.76167	0.024		1.76167	0.003
1.76333	-0.029		1.76333	0.026		1.76333	0.005
1.765	-0.033		1.765	0.023		1.765	0.008
1.76667	-0.03		1.76667	0.02		1.76667	0.006
1.76833	-0.032		1.76833	0.023		1.76833	0.006
1.77	-0.029		1.77	0.022		1.77	0.01
1.77167	-0.032		1.77167	0.021		1.77167	0.012
1.77333	-0.031		1.77333	0.021		1.77333	0.009
1.775	-0.03		1.775	0.019		1.775	0.011
1.77667	-0.025		1.77667	0.018		1.77667	0.013
1.77833	-0.025		1.77833	0.015		1.77833	0.013
1.78	-0.026		1.78	0.018		1.78	0.015
1.78167	-0.025		1.78167	0.018		1.78167	0.013
1.78333	-0.022		1.78333	0.018		1.78333	0.013
1.785	-0.025		1.785	0.016		1.785	0.016
1.78667	-0.024		1.78667	0.02		1.78667	0.015
1.78833	-0.023		1.78833	0.02		1.78833	0.013
1.79	-0.026		1.79	0.022		1.79	0.013
1.79167	-0.023		1.79167	0.02		1.79167	0.011
1.79333	-0.025		1.79333	0.024		1.79333	0.01
1.795	-0.024		1.795	0.021		1.795	0.012
1.79667	-0.027		1.79667	0.02		1.79667	0.013
1.79833	-0.025		1.79833	0.021		1.79833	0.014
1.8	-0.028		1.8	0.021		1.8	0.013
1.80167	-0.027		1.80167	0.02		1.80167	0.011
1.80333	-0.025		1.80333	0.018		1.80333	0.013
1.805	-0.026		1.805	0.022		1.805	0.014
1.80667	-0.028		1.80667	0.021		1.80667	0.011
1.80833	-0.026		1.80833	0.018		1.80833	0.01
1.81	-0.026		1.81	0.019		1.81	0.011
1.81167	-0.025		1.81167	0.021		1.81167	0.01
1.81333	-0.026		1.81333	0.02		1.81333	0.011
1.815	-0.026		1.815	0.022		1.815	0.01
1.81667	-0.026		1.81667	0.023		1.81667	0.016
1.81833	-0.025		1.81833	0.021		1.81833	0.015
1.82	-0.024		1.82	0.023		1.82	0.018
1.82167	-0.026		1.82167	0.02		1.82167	0.014
1.82333	-0.027		1.82333	0.021		1.82333	0.018
1.825	-0.027		1.825	0.024		1.825	0.019
1.82667	-0.025		1.82667	0.02		1.82667	0.019
1.82833	-0.024		1.82833	0.019		1.82833	0.019
1.83	-0.026		1.83	0.019		1.83	0.023
1.83167	-0.029		1.83167	0.021		1.83167	0.02
1.83333	-0.029		1.83333	0.021		1.83333	0.022
1.835	-0.032		1.835	0.02		1.835	0.02
1.83667	-0.032		1.83667	0.022		1.83667	0.022
1.83833	-0.033		1.83833	0.019		1.83833	0.023
1.84	-0.034		1.84	0.02		1.84	0.026
1.84167	-0.034		1.84167	0.019		1.84167	0.026
1.84333	-0.031		1.84333	0.022		1.84333	0.023
1.845	-0.027		1.845	0.021		1.845	0.027
1.84667	-0.025		1.84667	0.023		1.84667	0.027
1.84833	-0.026		1.84833	0.023		1.84833	0.025
1.85	-0.022		1.85	0.022		1.85	0.026
1.85167	-0.023		1.85167	0.024		1.85167	0.03
1.85333	-0.025		1.85333	0.026		1.85333	0.028
1.855	-0.024		1.855	0.027		1.855	0.03
1.85667	-0.025		1.85667	0.026		1.85667	0.03
1.85833	-0.028		1.85833	0.026		1.85833	0.03
1.86	-0.03		1.86	0.024		1.86	0.028
1.86167	-0.028		1.86167	0.026		1.86167	0.031
1.86333	-0.03		1.86333	0.022		1.86333	0.028
1.865	-0.03		1.865	0.021		1.865	0.028
1.86667	-0.036		1.86667	0.019		1.86667	0.028
1.86833	-0.033		1.86833	0.02		1.86833	0.031
1.87	-0.036		1.87	0.021		1.87	0.029
1.87167	-0.035		1.87167	0.021		1.87167	0.03
1.87333	-0.034		1.87333	0.02		1.87333	0.027
1.875	-0.031		1.875	0.02		1.875	0.029
1.87667	-0.032		1.87667	0.016		1.87667	0.026
1.87833	-0.031		1.87833	0.021		1.87833	0.026
1.88	-0.03		1.88	0.02		1.88	0.026
1.88167	-0.026		1.88167	0.017		1.88167	0.026
1.88333	-0.027		1.88333	0.019		1.88333	0.022
1.885	-0.025		1.885	0.021		1.885	0.021
1.88667	-0.023		1.88667	0.018		1.88667	0.02
1.88833	-0.026		1.88833	0.018		1.88833	0.023
1.89	-0.026		1.89	0.017		1.89	0.024
1.89167	-0.026		1.89167	0.02		1.89167	0.022
1.89333	-0.027		1.89333	0.015		1.89333	0.019
1.895	-0.028		1.895	0.015		1.895	0.019
1.89667	-0.026		1.89667	0.018		1.89667	0.02
1.89833	-0.03		1.89833	0.02		1.89833	0.017
1.9	-0.029		1.9	0.019		1.9	0.018
1.90167	-0.032		1.90167	0.017		1.90167	0.016
1.90333	-0.033		1.90333	0.022		1.90333	0.016
1.905	-0.035		1.905	0.02		1.905	0.015
1.90667	-0.038		1.90667	0.022		1.90667	0.017
1.90833	-0.035		1.90833	0.02		1.90833	0.015
1.91	-0.038		1.91	0.021		1.91	0.016
1.91167	-0.04		1.91167	0.023		1.91167	0.017
1.91333	-0.035		1.91333	0.023		1.91333	0.02
1.915	-0.03		1.915	0.023		1.915	0.015
1.91667	-0.028		1.91667	0.02		1.91667	0.016
1.91833	-0.025		1.91833	0.02		1.91833	0.019
1.92	-0.022		1.92	0.021		1.92	0.017
1.92167	-0.024		1.92167	0.022		1.92167	0.022
1.92333	-0.021		1.92333	0.022		1.92333	0.018
1.925	-0.02		1.925	0.023		1.925	0.02
1.92667	-0.02		1.92667	0.022		1.92667	0.021
1.92833	-0.021		1.92833	0.022		1.92833	0.024
1.93	-0.019		1.93	0.022		1.93	0.023
1.93167	-0.016		1.93167	0.021		1.93167	0.024
1.93333	-0.019		1.93333	0.023		1.93333	0.023
1.935	-0.015		1.935	0.022		1.935	0.021
1.93667	-0.016		1.93667	0.021		1.93667	0.016
1.93833	-0.015		1.93833	0.021		1.93833	0.017
1.94	-0.014		1.94	0.02		1.94	0.016
1.94167	-0.013		1.94167	0.022		1.94167	0.017
1.94333	-0.015		1.94333	0.021		1.94333	0.017
1.945	-0.012		1.945	0.022		1.945	0.014
1.94667	-0.011		1.94667	0.023		1.94667	0.023
1.94833	-0.01		1.94833	0.024		1.94833	0.02
1.95	-0.008		1.95	0.025		1.95	0.021
1.95167	-0.008		1.95167	0.024		1.95167	0.02
1.95333	-0.011		1.95333	0.022		1.95333	0.023
1.955	-0.011		1.955	0.026		1.955	0.025
1.95667	-0.01		1.95667	0.024		1.95667	0.027
1.95833	-0.009		1.95833	0.028		1.95833	0.028
1.96	-0.011		1.96	0.026		1.96	0.03
1.96167	-0.013		1.96167	0.028		1.96167	0.031
1.96333	-0.012		1.96333	0.029		1.96333	0.035
1.965	-0.014		1.965	0.032		1.965	0.032
1.96667	-0.014		1.96667	0.032		1.96667	0.036
1.96833	-0.016		1.96833	0.036		1.96833	0.04
1.97	-0.015		1.97	0.037		1.97	0.044
1.97167	-0.015		1.97167	0.038		1.97167	0.043
1.97333	-0.018		1.97333	0.036		1.97333	0.042
1.975	-0.019		1.975	0.036		1.975	0.045
1.97667	-0.019		1.97667	0.036		1.97667	0.047
1.97833	-0.017		1.97833	0.033		1.97833	0.045
1.98	-0.018		1.98	0.034		1.98	0.048
1.98167	-0.013		1.98167	0.036		1.98167	0.053
1.98333	-0.012		1.98333	0.037		1.98333	0.062
1.985	-0.008		1.985	0.036		1.985	0.063
1.98667	-0.005		1.98667	0.036		1.98667	0.066
1.98833	-0.005		1.98833	0.037		1.98833	0.066
1.99	-0.001		1.99	0.037		1.99	0.066
1.99167	-0.001		1.99167	0.036		1.99167	0.069
1.99333	0		1.99333	0.039		1.99333	0.07
1.995	0		1.995	0.038		1.995	0.075
1.99667	0		1.99667	0.035		1.99667	0.075
1.99833	-0.003		1.99833	0.037		1.99833	0.076
2	-0.001		2	0.036		2	0.078
2.00167	0		2.00167	0.038		2.00167	0.083
2.00333	-0.006		2.00333	0.035		2.00333	0.086
2.005	-0.004		2.005	0.038		2.005	0.086
2.00667	-0.006		2.00667	0.039		2.00667	0.087
2.00833	-0.003		2.00833	0.04		2.00833	0.091
2.01	-0.007		2.01	0.04		2.01	0.094
2.01167	-0.009		2.01167	0.038		2.01167	0.097
2.01333	-0.006		2.01333	0.042		2.01333	0.097
2.015	-0.007		2.015	0.042		2.015	0.099
2.01667	-0.007		2.01667	0.041		2.01667	0.105
2.01833	-0.012		2.01833	0.04		2.01833	0.108
2.02	-0.012		2.02	0.041		2.02	0.111
2.02167	-0.009		2.02167	0.042		2.02167	0.115
2.02333	-0.009		2.02333	0.044		2.02333	0.118
2.025	-0.009		2.025	0.043		2.025	0.125
2.02667	-0.004		2.02667	0.046		2.02667	0.128
2.02833	-0.006		2.02833	0.047		2.02833	0.131
2.03	-0.005		2.03	0.046		2.03	0.134
2.03167	-0.005		2.03167	0.05		2.03167	0.135
2.03333	-0.005		2.03333	0.053		2.03333	0.14
2.035	-0.011		2.035	0.048		2.035	0.142
2.03667	-0.005		2.03667	0.049		2.03667	0.147
2.03833	-0.005		2.03833	0.05		2.03833	0.146
2.04	-0.003		2.04	0.054		2.04	0.152
2.04167	-0.003		2.04167	0.052		2.04167	0.155
2.04333	-0.003		2.04333	0.053		2.04333	0.157
2.045	-0.004		2.045	0.053		2.045	0.161
2.04667	-0.001		2.04667	0.053		2.04667	0.163
2.04833	-0.002		2.04833	0.052		2.04833	0.161
2.05	0		2.05	0.056		2.05	0.166
2.05167	0		2.05167	0.054		2.05167	0.172
2.05333	-0.001		2.05333	0.055		2.05333	0.178
2.055	0.003		2.055	0.056		2.055	0.182
2.05667	0		2.05667	0.057		2.05667	0.191
2.05833	0.002		2.05833	0.057		2.05833	0.198
2.06	0.001		2.06	0.058		2.06	0.206
2.06167	0.004		2.06167	0.056		2.06167	0.212
2.06333	0.002		2.06333	0.06		2.06333	0.22
2.065	0.003		2.065	0.059		2.065	0.227
2.06667	0.003		2.06667	0.062		2.06667	0.234
2.06833	0.004		2.06833	0.061		2.06833	0.238
2.07	0.005		2.07	0.065		2.07	0.241
2.07167	0.004		2.07167	0.065		2.07167	0.251
2.07333	0.002		2.07333	0.068		2.07333	0.255
2.075	0.007		2.075	0.07		2.075	0.261
2.07667	0.009		2.07667	0.067		2.07667	0.27
2.07833	0.005		2.07833	0.068		2.07833	0.275
2.08	0.001		2.08	0.065		2.08	0.28
2.08167	0.002		2.08167	0.07		2.08167	0.286
2.08333	0.002		2.08333	0.073		2.08333	0.293
2.085	0.002		2.085	0.07		2.085	0.299
2.08667	0.005		2.08667	0.07		2.08667	0.307
2.08833	0.004		2.08833	0.07		2.08833	0.314
2.09	0.006		2.09	0.071		2.09	0.322
2.09167	0.005		2.09167	0.07		2.09167	0.337
2.09333	0.007		2.09333	0.07		2.09333	0.343
2.095	0.006		2.095	0.071		2.095	0.35
2.09667	0.008		2.09667	0.069		2.09667	0.358
2.09833	0.005		2.09833	0.069		2.09833	0.369
2.1	0.008		2.1	0.074		2.1	0.379
2.10167	0.014		2.10167	0.074		2.10167	0.39
2.10333	0.012		2.10333	0.076		2.10333	0.4
2.105	0.007		2.105	0.077		2.105	0.409
2.10667	0.012		2.10667	0.077		2.10667	0.42
2.10833	0.01		2.10833	0.086		2.10833	0.431
2.11	0.01		2.11	0.085		2.11	0.446
2.11167	0.008		2.11167	0.092		2.11167	0.456
2.11333	0.011		2.11333	0.09		2.11333	0.475
2.115	0.011		2.115	0.093		2.115	0.49
2.11667	0.011		2.11667	0.096		2.11667	0.504
2.11833	0.013		2.11833	0.096		2.11833	0.518
2.12	0.014		2.12	0.101		2.12	0.531
2.12167	0.017		2.12167	0.103		2.12167	0.549
2.12333	0.015		2.12333	0.105		2.12333	0.567
2.125	0.019		2.125	0.107		2.125	0.584
2.12667	0.021		2.12667	0.112		2.12667	0.6
2.12833	0.021		2.12833	0.112		2.12833	0.623
2.13	0.023		2.13	0.116		2.13	0.642
2.13167	0.027		2.13167	0.119		2.13167	0.661
2.13333	0.027		2.13333	0.122		2.13333	0.685
2.135	0.032		2.135	0.13		2.135	0.704
2.13667	0.029		2.13667	0.133		2.13667	0.726
2.13833	0.033		2.13833	0.137		2.13833	0.755
2.14	0.035		2.14	0.144		2.14	0.776
2.14167	0.036		2.14167	0.149		2.14167	0.802
2.14333	0.042		2.14333	0.156		2.14333	0.827
2.145	0.041		2.145	0.163		2.145	0.856
2.14667	0.043		2.14667	0.169		2.14667	0.889
2.14833	0.047		2.14833	0.181		2.14833	0.913
2.15	0.054		2.15	0.186		2.15	0.942
2.15167	0.056		2.15167	0.196		2.15167	0.972
2.15333	0.061		2.15333	0.204		2.15333	1.005
2.155	0.064		2.155	0.22		2.155	1.041
2.15667	0.067		2.15667	0.235		2.15667	1.077
2.15833	0.069		2.15833	0.245		2.15833	1.115
2.16	0.075		2.16	0.257		2.16	1.151
2.16167	0.085		2.16167	0.267		2.16167	1.189
2.16333	0.093		2.16333	0.283		2.16333	1.229
2.165	0.096		2.165	0.299		2.165	1.271
2.16667	0.108		2.16667	0.321		2.16667	1.312
2.16833	0.112		2.16833	0.336		2.16833	1.355
2.17	0.118		2.17	0.354		2.17	1.398
2.17167	0.121		2.17167	0.377		2.17167	1.445
2.17333	0.132		2.17333	0.396		2.17333	1.489
2.175	0.137		2.175	0.419		2.175	1.535
2.17667	0.149		2.17667	0.446		2.17667	1.594
2.17833	0.158		2.17833	0.471		2.17833	1.643
2.18	0.169		2.18	0.508		2.18	1.7
2.18167	0.181		2.18167	0.538		2.18167	1.761
2.18333	0.2		2.18333	0.571		2.18333	1.822
2.185	0.212		2.185	0.607		2.185	1.893
2.18667	0.228		2.18667	0.655		2.18667	1.958
2.18833	0.241		2.18833	0.693		2.18833	2.03
2.19	0.261		2.19	0.74		2.19	2.102
2.19167	0.279		2.19167	0.796		2.19167	2.188
2.19333	0.298		2.19333	0.847		2.19333	2.266
2.195	0.314		2.195	0.911		2.195	2.358
2.19667	0.34		2.19667	0.974		2.19667	2.452
2.19833	0.362		2.19833	1.059		2.19833	2.55
2.2	0.381		2.2	1.135		2.2	2.65
2.20167	0.406		2.20167	1.228		2.20167	2.764
2.20333	0.435		2.20333	1.329		2.20333	2.885
2.205	0.474		2.205	1.438		2.205	3.016
2.20667	0.508		2.20667	1.563		2.20667	3.164
2.20833	0.543		2.20833	1.707		2.20833	3.326
2.21	0.58		2.21	1.866		2.21	3.509
2.21167	0.63		2.21167	2.05		2.21167	3.711
2.21333	0.683		2.21333	2.258		2.21333	3.943
2.215	0.736		2.215	2.493		2.215	4.198
2.21667	0.8		2.21667	2.756		2.21667	4.494
2.21833	0.876		2.21833	3.039		2.21833	4.824
2.22	0.961		2.22	3.36		2.22	5.215
2.22167	1.062		2.22167	3.722		2.22167	5.662
2.22333	1.173		2.22333	4.129		2.22333	6.196
2.225	1.3		2.225	4.578		2.225	6.816
2.22667	1.439		2.22667	5.076		2.22667	7.534
2.22833	1.606		2.22833	5.617		2.22833	8.369
2.23	1.789		2.23	6.217		2.23	9.335
2.23167	2.004		2.23167	6.872		2.23167	10.418
2.23333	2.239		2.23333	7.579		2.23333	11.643
2.235	2.514		2.235	8.344		2.235	13.003
2.23667	2.823		2.23667	9.157		2.23667	14.518
2.23833	3.162		2.23833	10.022		2.23833	16.186
2.24	3.544		2.24	10.947		2.24	18.017
2.24167	3.965		2.24167	11.934		2.24167	20.007
2.24333	4.428		2.24333	12.986		2.24333	22.157
2.245	4.94		2.245	14.101		2.245	24.468
2.24667	5.495		2.24667	15.287		2.24667	26.952
2.24833	6.109		2.24833	16.541		2.24833	29.629
2.25	6.777		2.25	17.864		2.25	32.491
2.25167	7.492		2.25167	19.236		2.25167	35.597
2.25333	8.269		2.25333	20.666		2.25333	38.874
2.255	9.102		2.255	22.15		2.255	42.359
2.25667	9.985		2.25667	23.678		2.25667	46.051
2.25833	10.926		2.25833	25.264		2.25833	49.975
2.26	11.913		2.26	26.912		2.26	54.11
2.26167	12.952		2.26167	28.609		2.26167	58.467
2.26333	14.037		2.26333	30.359		2.26333	63.04
2.265	15.179		2.265	32.136		2.265	67.829
2.26667	16.366		2.26667	33.954		2.26667	72.8
2.26833	17.613		2.26833	35.794		2.26833	77.932
2.27	18.911		2.27	37.633		2.27	83.204
2.27167	20.252		2.27167	39.48		2.27167	88.618
2.27333	21.623		2.27333	41.324		2.27333	94.17
2.275	23.025		2.275	43.168		2.275	99.81
2.27667	24.466		2.27667	45.012		2.27667	105.537
2.27833	25.912		2.27833	46.848		2.27833	111.327
2.28	27.396		2.28	48.67		2.28	117.148
2.28167	28.902		2.28167	50.476		2.28167	123.004
2.28333	30.414		2.28333	52.257		2.28333	128.893
2.285	31.928		2.285	54.011		2.285	134.798
2.28667	33.456		2.28667	55.739		2.28667	140.709
2.28833	34.977		2.28833	57.435		2.28833	146.631
2.29	36.51		2.29	59.093		2.29	152.468
2.29167	38.012		2.29167	60.711		2.29167	158.285
2.29333	39.505		2.29333	62.278		2.29333	164.059
2.295	40.974		2.295	63.799		2.295	169.778
2.29667	42.431		2.29667	65.271		2.29667	175.463
2.29833	43.865		2.29833	66.68		2.29833	181.103
2.3	45.284		2.3	68.022		2.3	186.64
2.30167	46.663		2.30167	69.301		2.30167	192.085
2.30333	47.991		2.30333	70.512		2.30333	197.421
2.305	49.298		2.305	71.65		2.305	202.628
2.30667	50.562		2.30667	72.718		2.30667	207.736
2.30833	51.788		2.30833	73.707		2.30833	212.677
2.31	52.971		2.31	74.603		2.31	217.417
2.31167	54.101		2.31167	75.415		2.31167	221.954
2.31333	55.176		2.31333	76.133		2.31333	226.268
2.315	56.197		2.315	76.751		2.315	230.363
2.31667	57.16		2.31667	77.279		2.31667	234.219
2.31833	58.068		2.31833	77.713		2.31833	237.839
2.32	58.903		2.32	78.068		2.32	241.22
2.32167	59.668		2.32167	78.323		2.32167	244.342
2.32333	60.367		2.32333	78.493		2.32333	247.195
2.325	60.993		2.325	78.573		2.325	249.78
2.32667	61.551		2.32667	78.555		2.32667	252.039
2.32833	62.034		2.32833	78.432		2.32833	254.005
2.33	62.426		2.33	78.217		2.33	255.663
2.33167	62.742		2.33167	77.897		2.33167	257
2.33333	62.97		2.33333	77.474		2.33333	258.005
2.335	63.114		2.335	76.962		2.335	258.688
2.33667	63.18		2.33667	76.356		2.33667	259.061
2.33833	63.163		2.33833	75.671		2.33833	259.133
2.34	63.06		2.34	74.907		2.34	258.89
2.34167	62.873		2.34167	74.06		2.34167	258.307
2.34333	62.621		2.34333	73.133		2.34333	257.391
2.345	62.28		2.345	72.119		2.345	256.14
2.34667	61.863		2.34667	71.033		2.34667	254.538
2.34833	61.373		2.34833	69.884		2.34833	252.582
2.35	60.805		2.35	68.67		2.35	250.31
2.35167	60.166		2.35167	67.403		2.35167	247.746
2.35333	59.434		2.35333	66.094		2.35333	244.937
2.355	58.638		2.355	64.756		2.355	241.896
2.35667	57.787		2.35667	63.369		2.35667	238.625
2.35833	56.877		2.35833	61.962		2.35833	235.169
2.36	55.922		2.36	60.542		2.36	231.54
2.36167	54.925		2.36167	59.096		2.36167	227.765
2.36333	53.877		2.36333	57.637		2.36333	223.86
2.365	52.79		2.365	56.165		2.365	219.833
2.36667	51.665		2.36667	54.686		2.36667	215.694
2.36833	50.515		2.36833	53.202		2.36833	211.456
2.37	49.335		2.37	51.725		2.37	207.126
2.37167	48.14		2.37167	50.245		2.37167	202.727
2.37333	46.931		2.37333	48.77		2.37333	198.259
2.375	45.715		2.375	47.306		2.375	193.748
2.37667	44.494		2.37667	45.855		2.37667	189.173
2.37833	43.261		2.37833	44.426		2.37833	184.569
2.38	42.031		2.38	43.001		2.38	179.93
2.38167	40.801		2.38167	41.597		2.38167	175.215
2.38333	39.571		2.38333	40.217		2.38333	170.518
2.385	38.361		2.385	38.863		2.385	165.815
2.38667	37.159		2.38667	37.529		2.38667	161.109
2.38833	35.978		2.38833	36.211		2.38833	156.417
2.39	34.775		2.39	34.909		2.39	151.709
2.39167	33.619		2.39167	33.656		2.39167	147.008
2.39333	32.47		2.39333	32.417		2.39333	142.368
2.395	31.349		2.395	31.219		2.395	137.714
2.39667	30.251		2.39667	30.052		2.39667	133.178
2.39833	29.18		2.39833	28.914		2.39833	128.682
2.4	28.127		2.4	27.814		2.4	124.272
2.40167	27.091		2.40167	26.743		2.40167	119.918
2.40333	26.081		2.40333	25.698		2.40333	115.616
2.405	25.095		2.405	24.689		2.405	111.363
2.40667	24.138		2.40667	23.699		2.40667	107.192
2.40833	23.205		2.40833	22.746		2.40833	103.106
2.41	22.293		2.41	21.812		2.41	99.139
2.41167	21.408		2.41167	20.903		2.41167	95.276
2.41333	20.552		2.41333	20.028		2.41333	91.533
2.415	19.714		2.415	19.177		2.415	87.902
2.41667	18.909		2.41667	18.36		2.41667	84.395
2.41833	18.128		2.41833	17.57		2.41833	80.962
2.42	17.367		2.42	16.805		2.42	77.623
2.42167	16.633		2.42167	16.081		2.42167	74.368
2.42333	15.926		2.42333	15.368		2.42333	71.197
2.425	15.232		2.425	14.686		2.425	68.125
2.42667	14.57		2.42667	14.027		2.42667	65.138
2.42833	13.936		2.42833	13.395		2.42833	62.256
2.43	13.315		2.43	12.778		2.43	59.485
2.43167	12.72		2.43167	12.177		2.43167	56.821
2.43333	12.142		2.43333	11.608		2.43333	54.277
2.435	11.598		2.435	11.064		2.435	51.837
2.43667	11.067		2.43667	10.54		2.43667	49.491
2.43833	10.559		2.43833	10.04		2.43833	47.238
2.44	10.069		2.44	9.568		2.44	45.061
2.44167	9.605		2.44167	9.118		2.44167	42.953
2.44333	9.157		2.44333	8.682		2.44333	40.93
2.445	8.723		2.445	8.262		2.445	38.983
2.44667	8.308		2.44667	7.865		2.44667	37.105
2.44833	7.909		2.44833	7.488		2.44833	35.297
2.45	7.534		2.45	7.136		2.45	33.54
2.45167	7.177		2.45167	6.796		2.45167	31.869
2.45333	6.828		2.45333	6.473		2.45333	30.279
2.455	6.495		2.455	6.172		2.455	28.747
2.45667	6.184		2.45667	5.877		2.45667	27.294
2.45833	5.88		2.45833	5.604		2.45833	25.907
2.46	5.594		2.46	5.341		2.46	24.587
2.46167	5.32		2.46167	5.099		2.46167	23.325
2.46333	5.062		2.46333	4.861		2.46333	22.13
2.465	4.811		2.465	4.638		2.465	20.989
2.46667	4.572		2.46667	4.428		2.46667	19.91
2.46833	4.355		2.46833	4.224		2.46833	18.89
2.47	4.135		2.47	4.033		2.47	17.917
2.47167	3.938		2.47167	3.855		2.47167	16.991
2.47333	3.74		2.47333	3.681		2.47333	16.12
2.475	3.565		2.475	3.519		2.475	15.292
2.47667	3.388		2.47667	3.365		2.47667	14.509
2.47833	3.216		2.47833	3.218		2.47833	13.769
2.48	3.056		2.48	3.076		2.48	13.066
2.48167	2.912		2.48167	2.95		2.48167	12.399
2.48333	2.769		2.48333	2.824		2.48333	11.766
2.485	2.63		2.485	2.703		2.485	11.167
2.48667	2.501		2.48667	2.593		2.48667	10.603
2.48833	2.374		2.48833	2.489		2.48833	10.065
2.49	2.258		2.49	2.382		2.49	9.558
2.49167	2.151		2.49167	2.285		2.49167	9.083
2.49333	2.041		2.49333	2.197		2.49333	8.63
2.495	1.942		2.495	2.103		2.495	8.202
2.49667	1.848		2.49667	2.025		2.49667	7.791
2.49833	1.762		2.49833	1.95		2.49833	7.404
2.5	1.678		2.5	1.876		2.5	7.037
2.50167	1.6		2.50167	1.803		2.50167	6.689
2.50333	1.519		2.50333	1.736		2.50333	6.363
2.505	1.45		2.505	1.675		2.505	6.057
2.50667	1.38		2.50667	1.618		2.50667	5.764
2.50833	1.313		2.50833	1.551		2.50833	5.49
2.51	1.249		2.51	1.499		2.51	5.225
2.51167	1.186		2.51167	1.443		2.51167	4.985
2.51333	1.129		2.51333	1.396		2.51333	4.751
2.515	1.076		2.515	1.351		2.515	4.536
2.51667	1.028		2.51667	1.298		2.51667	4.326
2.51833	0.972		2.51833	1.259		2.51833	4.135
2.52	0.93		2.52	1.218		2.52	3.949
2.52167	0.889		2.52167	1.175		2.52167	3.768
2.52333	0.844		2.52333	1.134		2.52333	3.6
2.525	0.808		2.525	1.094		2.525	3.44
2.52667	0.771		2.52667	1.063		2.52667	3.289
2.52833	0.737		2.52833	1.024		2.52833	3.139
2.53	0.704		2.53	0.992		2.53	3.005
2.53167	0.676		2.53167	0.963		2.53167	2.874
2.53333	0.644		2.53333	0.929		2.53333	2.755
2.535	0.617		2.535	0.897		2.535	2.635
2.53667	0.595		2.53667	0.866		2.53667	2.525
2.53833	0.568		2.53833	0.839		2.53833	2.426
2.54	0.544		2.54	0.816		2.54	2.321
2.54167	0.523		2.54167	0.787		2.54167	2.229
2.54333	0.503		2.54333	0.757		2.54333	2.142
2.545	0.485		2.545	0.74		2.545	2.052
2.54667	0.457		2.54667	0.716		2.54667	1.97
2.54833	0.438		2.54833	0.693		2.54833	1.894
2.55	0.424		2.55	0.675		2.55	1.817
2.55167	0.408		2.55167	0.659		2.55167	1.747
2.55333	0.392		2.55333	0.635		2.55333	1.678
2.555	0.379		2.555	0.61		2.555	1.615
2.55667	0.365		2.55667	0.592		2.55667	1.553
2.55833	0.35		2.55833	0.573		2.55833	1.493
2.56	0.338		2.56	0.554		2.56	1.442
2.56167	0.324		2.56167	0.539		2.56167	1.386
2.56333	0.311		2.56333	0.524		2.56333	1.335
2.565	0.299		2.565	0.503		2.565	1.281
2.56667	0.291		2.56667	0.482		2.56667	1.234
2.56833	0.282		2.56833	0.469		2.56833	1.191
2.57	0.274		2.57	0.454		2.57	1.155
2.57167	0.261		2.57167	0.442		2.57167	1.12
2.57333	0.25		2.57333	0.427		2.57333	1.086
2.575	0.248		2.575	0.415		2.575	1.058
2.57667	0.234		2.57667	0.401		2.57667	1.026
2.57833	0.23		2.57833	0.389		2.57833	0.991
2.58	0.225		2.58	0.379		2.58	0.966
2.58167	0.219		2.58167	0.37		2.58167	0.937
2.58333	0.21		2.58333	0.356		2.58333	0.916
2.585	0.206		2.585	0.342		2.585	0.892
2.58667	0.197		2.58667	0.331		2.58667	0.868
2.58833	0.196		2.58833	0.325		2.58833	0.844
2.59	0.18		2.59	0.314		2.59	0.823
2.59167	0.175		2.59167	0.304		2.59167	0.801
2.59333	0.169		2.59333	0.299		2.59333	0.778
2.595	0.167		2.595	0.287		2.595	0.76
2.59667	0.16		2.59667	0.278		2.59667	0.736
2.59833	0.156		2.59833	0.272		2.59833	0.716
2.6	0.151		2.6	0.265		2.6	0.698
2.60167	0.149		2.60167	0.262		2.60167	0.682
2.60333	0.144		2.60333	0.253		2.60333	0.666
2.605	0.139		2.605	0.252		2.605	0.652
2.60667	0.136		2.60667	0.244		2.60667	0.638
2.60833	0.131		2.60833	0.238		2.60833	0.623
2.61	0.128		2.61	0.236		2.61	0.611
2.61167	0.124		2.61167	0.228		2.61167	0.595
2.61333	0.123		2.61333	0.224		2.61333	0.587
2.615	0.116		2.615	0.223		2.615	0.574
2.61667	0.114		2.61667	0.211		2.61667	0.565
2.61833	0.113		2.61833	0.204		2.61833	0.552
2.62	0.111		2.62	0.203		2.62	0.544
2.62167	0.108		2.62167	0.202		2.62167	0.531
2.62333	0.107		2.62333	0.2		2.62333	0.522
2.625	0.102		2.625	0.193		2.625	0.512
2.62667	0.101		2.62667	0.192		2.62667	0.502
2.62833	0.097		2.62833	0.187		2.62833	0.498
2.63	0.101		2.63	0.186		2.63	0.491
2.63167	0.096		2.63167	0.182		2.63167	0.483
2.63333	0.092		2.63333	0.184		2.63333	0.477
2.635	0.09		2.635	0.176		2.635	0.475
2.63667	0.088		2.63667	0.175		2.63667	0.462
2.63833	0.085		2.63833	0.177		2.63833	0.459
2.64	0.081		2.64	0.178		2.64	0.454
2.64167	0.081		2.64167	0.178		2.64167	0.451
2.64333	0.082		2.64333	0.177		2.64333	0.444
2.645	0.083		2.645	0.176		2.645	0.442
2.64667	0.078		2.64667	0.174		2.64667	0.435
2.64833	0.081		2.64833	0.173		2.64833	0.433
2.65	0.082		2.65	0.169		2.65	0.425
2.65167	0.081		2.65167	0.171		2.65167	0.423
2.65333	0.08		2.65333	0.169		2.65333	0.414
2.655	0.08		2.655	0.167		2.655	0.407
2.65667	0.083		2.65667	0.167		2.65667	0.403
2.65833	0.083		2.65833	0.168		2.65833	0.394
2.66	0.082		2.66	0.161		2.66	0.388
2.66167	0.083		2.66167	0.163		2.66167	0.378
2.66333	0.082		2.66333	0.16		2.66333	0.373
2.665	0.082		2.665	0.16		2.665	0.368
2.66667	0.081		2.66667	0.159		2.66667	0.363
2.66833	0.078		2.66833	0.16		2.66833	0.357
2.67	0.079		2.67	0.159		2.67	0.349
2.67167	0.074		2.67167	0.156		2.67167	0.341
2.67333	0.073		2.67333	0.158		2.67333	0.336
2.675	0.078		2.675	0.157		2.675	0.329
2.67667	0.079		2.67667	0.158		2.67667	0.326
2.67833	0.076		2.67833	0.154		2.67833	0.32
2.68	0.078		2.68	0.154		2.68	0.319
2.68167	0.076		2.68167	0.151		2.68167	0.315
2.68333	0.077		2.68333	0.148		2.68333	0.312
2.685	0.078		2.685	0.151		2.685	0.31
2.68667	0.079		2.68667	0.148		2.68667	0.308
2.68833	0.078		2.68833	0.148		2.68833	0.308
2.69	0.08		2.69	0.147		2.69	0.301
2.69167	0.081		2.69167	0.144		2.69167	0.297
2.69333	0.083		2.69333	0.145		2.69333	0.293
2.695	0.082		2.695	0.145		2.695	0.293
2.69667	0.082		2.69667	0.144		2.69667	0.286
2.69833	0.082		2.69833	0.142		2.69833	0.283
2.7	0.077		2.7	0.144		2.7	0.28
2.70167	0.075		2.70167	0.14		2.70167	0.275
2.70333	0.074		2.70333	0.141		2.70333	0.272
2.705	0.071		2.705	0.14		2.705	0.275
2.70667	0.07		2.70667	0.14		2.70667	0.268
2.70833	0.073		2.70833	0.139		2.70833	0.268
2.71	0.074		2.71	0.14		2.71	0.264
2.71167	0.072		2.71167	0.138		2.71167	0.262
2.71333	0.071		2.71333	0.136		2.71333	0.259
2.715	0.072		2.715	0.136		2.715	0.255
2.71667	0.073		2.71667	0.133		2.71667	0.248
2.71833	0.075		2.71833	0.132		2.71833	0.248
2.72	0.076		2.72	0.131		2.72	0.244
2.72167	0.072		2.72167	0.13		2.72167	0.238
2.72333	0.076		2.72333	0.125		2.72333	0.236
2.725	0.077		2.725	0.128		2.725	0.232
2.72667	0.078		2.72667	0.127		2.72667	0.23
2.72833	0.076		2.72833	0.123		2.72833	0.225
2.73	0.076		2.73	0.122		2.73	0.224
2.73167	0.073		2.73167	0.121		2.73167	0.224
2.73333	0.074		2.73333	0.122		2.73333	0.231
2.735	0.074		2.735	0.118		2.735	0.24
2.73667	0.073		2.73667	0.121		2.73667	0.252
2.73833	0.073		2.73833	0.117		2.73833	0.264
2.74	0.072		2.74	0.12		2.74	0.282
2.74167	0.071		2.74167	0.115		2.74167	0.294
2.74333	0.077		2.74333	0.117		2.74333	0.311
2.745	0.071		2.745	0.115		2.745	0.326
2.74667	0.072		2.74667	0.117		2.74667	0.344
2.74833	0.073		2.74833	0.116		2.74833	0.36
2.75	0.072		2.75	0.116		2.75	0.378
2.75167	0.072		2.75167	0.117		2.75167	0.396
2.75333	0.068		2.75333	0.113		2.75333	0.415
2.755	0.065		2.755	0.117		2.755	0.442
2.75667	0.072		2.75667	0.115		2.75667	0.485
2.75833	0.067		2.75833	0.117		2.75833	0.527
2.76	0.066		2.76	0.122		2.76	0.569
2.76167	0.066		2.76167	0.119		2.76167	0.619
2.76333	0.066		2.76333	0.119		2.76333	0.663
2.765	0.064		2.765	0.119		2.765	0.71
2.76667	0.065		2.76667	0.116		2.76667	0.754
2.76833	0.066		2.76833	0.116		2.76833	0.801
2.77	0.065		2.77	0.116		2.77	0.843
2.77167	0.066		2.77167	0.116		2.77167	0.891
2.77333	0.059		2.77333	0.114		2.77333	0.929
2.775	0.058		2.775	0.114		2.775	0.966
2.77667	0.049		2.77667	0.116		2.77667	1.003
2.77833	0.048		2.77833	0.115		2.77833	1.05
2.78	0.044		2.78	0.112		2.78	1.082
2.78167	0.047		2.78167	0.114		2.78167	1.117
2.78333	0.054		2.78333	0.112		2.78333	1.149
2.785	0.063		2.785	0.112		2.785	1.181
2.78667	0.062		2.78667	0.112		2.78667	1.209
2.78833	0.065		2.78833	0.112		2.78833	1.24
2.79	0.068		2.79	0.115		2.79	1.264
2.79167	0.068		2.79167	0.11		2.79167	1.288
2.79333	0.065		2.79333	0.112		2.79333	1.322
2.795	0.065		2.795	0.111		2.795	1.341
2.79667	0.067		2.79667	0.109		2.79667	1.361
2.79833	0.065		2.79833	0.108		2.79833	1.379
2.8	0.069		2.8	0.105		2.8	1.396
2.80167	0.065		2.80167	0.105		2.80167	1.414
2.80333	0.067		2.80333	0.107		2.80333	1.432
2.805	0.065		2.805	0.108		2.805	1.449
2.80667	0.067		2.80667	0.105		2.80667	1.464
2.80833	0.064		2.80833	0.102		2.80833	1.475
2.81	0.066		2.81	0.106		2.81	1.488
2.81167	0.066		2.81167	0.106		2.81167	1.501
2.81333	0.067		2.81333	0.106		2.81333	1.509
2.815	0.066		2.815	0.103		2.815	1.517
2.81667	0.069		2.81667	0.104		2.81667	1.521
2.81833	0.068		2.81833	0.105		2.81833	1.518
2.82	0.066		2.82	0.109		2.82	1.515
2.82167	0.066		2.82167	0.107		2.82167	1.511
2.82333	0.065		2.82333	0.106		2.82333	1.502
2.825	0.062		2.825	0.107		2.825	1.494
2.82667	0.064		2.82667	0.108		2.82667	1.485
2.82833	0.059		2.82833	0.103		2.82833	1.475
2.83	0.058		2.83	0.106		2.83	1.463
2.83167	0.06		2.83167	0.103		2.83167	1.451
2.83333	0.056		2.83333	0.105		2.83333	1.44
2.835	0.058		2.835	0.105		2.835	1.425
2.83667	0.056		2.83667	0.099		2.83667	1.407
2.83833	0.058		2.83833	0.095		2.83833	1.388
2.84	0.061		2.84	0.093		2.84	1.354
2.84167	0.063		2.84167	0.093		2.84167	1.317
2.84333	0.067		2.84333	0.091		2.84333	1.27
2.845	0.068		2.845	0.088		2.845	1.229
2.84667	0.069		2.84667	0.09		2.84667	1.185
2.84833	0.068		2.84833	0.09		2.84833	1.136
2.85	0.07		2.85	0.088		2.85	1.093
2.85167	0.069		2.85167	0.085		2.85167	1.05
2.85333	0.066		2.85333	0.087		2.85333	0.996
2.855	0.07		2.855	0.084		2.855	0.957
2.85667	0.07		2.85667	0.083		2.85667	0.915
2.85833	0.07		2.85833	0.088		2.85833	0.872
2.86	0.072		2.86	0.086		2.86	0.837
2.86167	0.076		2.86167	0.085		2.86167	0.798
2.86333	0.073		2.86333	0.086		2.86333	0.765
2.865	0.073		2.865	0.087		2.865	0.731
2.86667	0.073		2.86667	0.084		2.86667	0.695
2.86833	0.069		2.86833	0.087		2.86833	0.664
2.87	0.064		2.87	0.086		2.87	0.639
2.87167	0.063		2.87167	0.085		2.87167	0.603
2.87333	0.064		2.87333	0.085		2.87333	0.577
2.875	0.061		2.875	0.082		2.875	0.552
2.87667	0.061		2.87667	0.087		2.87667	0.529
2.87833	0.058		2.87833	0.085		2.87833	0.511
2.88	0.058		2.88	0.085		2.88	0.491
2.88167	0.055		2.88167	0.083		2.88167	0.46
2.88333	0.055		2.88333	0.083		2.88333	0.443
2.885	0.059		2.885	0.078		2.885	0.423
2.88667	0.057		2.88667	0.076		2.88667	0.41
2.88833	0.06		2.88833	0.074		2.88833	0.396
2.89	0.055		2.89	0.073		2.89	0.383
2.89167	0.054		2.89167	0.074		2.89167	0.369
2.89333	0.054		2.89333	0.072		2.89333	0.356
2.895	0.055		2.895	0.071		2.895	0.344
2.89667	0.048		2.89667	0.067		2.89667	0.327
2.89833	0.049		2.89833	0.066		2.89833	0.314
2.9	0.044		2.9	0.066		2.9	0.303
2.90167	0.047		2.90167	0.069		2.90167	0.296
2.90333	0.044		2.90333	0.066		2.90333	0.281
2.905	0.047		2.905	0.066		2.905	0.277
2.90667	0.049		2.90667	0.064		2.90667	0.267
2.90833	0.051		2.90833	0.064		2.90833	0.263
2.91	0.054		2.91	0.064		2.91	0.256
2.91167	0.057		2.91167	0.063		2.91167	0.246
2.91333	0.052		2.91333	0.059		2.91333	0.239
2.915	0.051		2.915	0.065		2.915	0.235
2.91667	0.048		2.91667	0.065		2.91667	0.231
2.91833	0.045		2.91833	0.063		2.91833	0.224
2.92	0.049		2.92	0.062		2.92	0.22
2.92167	0.048		2.92167	0.068		2.92167	0.217
2.92333	0.042		2.92333	0.064		2.92333	0.21
2.925	0.045		2.925	0.068		2.925	0.205
2.92667	0.043		2.92667	0.071		2.92667	0.203
2.92833	0.041		2.92833	0.07		2.92833	0.198
2.93	0.045		2.93	0.069		2.93	0.188
2.93167	0.041		2.93167	0.07		2.93167	0.182
2.93333	0.04		2.93333	0.073		2.93333	0.178
2.935	0.036		2.935	0.076		2.935	0.174
2.93667	0.036		2.93667	0.075		2.93667	0.168
2.93833	0.038		2.93833	0.076		2.93833	0.165
2.94	0.035		2.94	0.073		2.94	0.161
2.94167	0.033		2.94167	0.072		2.94167	0.155
2.94333	0.033		2.94333	0.072		2.94333	0.154
2.945	0.038		2.945	0.073		2.945	0.151
2.94667	0.035		2.94667	0.07		2.94667	0.148
2.94833	0.035		2.94833	0.068		2.94833	0.149
2.95	0.039		2.95	0.07		2.95	0.146
2.95167	0.04		2.95167	0.069		2.95167	0.144
2.95333	0.038		2.95333	0.066		2.95333	0.14
2.955	0.036		2.955	0.067		2.955	0.142
2.95667	0.037		2.95667	0.066		2.95667	0.139
2.95833	0.04		2.95833	0.064		2.95833	0.137
2.96	0.037		2.96	0.065		2.96	0.134
2.96167	0.037		2.96167	0.062		2.96167	0.131
2.96333	0.036		2.96333	0.062		2.96333	0.129
2.965	0.036		2.965	0.067		2.965	0.127
2.96667	0.036		2.96667	0.066		2.96667	0.124
2.96833	0.035		2.96833	0.067		2.96833	0.125
2.97	0.033		2.97	0.062		2.97	0.126
2.97167	0.033		2.97167	0.066		2.97167	0.118
2.97333	0.035		2.97333	0.062		2.97333	0.117
2.975	0.033		2.975	0.063		2.975	0.112
2.97667	0.033		2.97667	0.065		2.97667	0.111
2.97833	0.033		2.97833	0.065		2.97833	0.108
2.98	0.033		2.98	0.066		2.98	0.108
2.98167	0.03		2.98167	0.068		2.98167	0.11
2.98333	0.031		2.98333	0.069		2.98333	0.109
2.985	0.03		2.985	0.066		2.985	0.104
2.98667	0.03		2.98667	0.068		2.98667	0.104
2.98833	0.03		2.98833	0.064		2.98833	0.105
2.99	0.034		2.99	0.064		2.99	0.104
2.99167	0.029		2.99167	0.063		2.99167	0.1
2.99333	0.031		2.99333	0.062		2.99333	0.102
2.995	0.029		2.995	0.064		2.995	0.097
2.99667	0.029		2.99667	0.058		2.99667	0.099
2.99833	0.031		2.99833	0.058		2.99833	0.1
3	0.032		3	0.063		3	0.099
3.00167	0.029		3.00167	0.059		3.00167	0.098
3.00333	0.029		3.00333	0.055		3.00333	0.102
3.005	0.029		3.005	0.057		3.005	0.101
3.00667	0.03		3.00667	0.057		3.00667	0.099
3.00833	0.03		3.00833	0.053		3.00833	0.098
3.01	0.03		3.01	0.055		3.01	0.101
3.01167	0.03		3.01167	0.055		3.01167	0.102
3.01333	0.029		3.01333	0.055		3.01333	0.1
3.015	0.028		3.015	0.056		3.015	0.099
3.01667	0.029		3.01667	0.058		3.01667	0.099
3.01833	0.03		3.01833	0.053		3.01833	0.098
3.02	0.027		3.02	0.052		3.02	0.099
3.02167	0.028		3.02167	0.054		3.02167	0.1
3.02333	0.027		3.02333	0.054		3.02333	0.101
3.025	0.028		3.025	0.052		3.025	0.104
3.02667	0.028		3.02667	0.052		3.02667	0.1
3.02833	0.026		3.02833	0.051		3.02833	0.098
3.03	0.026		3.03	0.052		3.03	0.101
3.03167	0.03		3.03167	0.05		3.03167	0.1
3.03333	0.03		3.03333	0.05		3.03333	0.099
3.035	0.031		3.035	0.055		3.035	0.097
3.03667	0.026		3.03667	0.051		3.03667	0.097
3.03833	0.03		3.03833	0.052		3.03833	0.099
3.04	0.029		3.04	0.05		3.04	0.099
3.04167	0.036		3.04167	0.048		3.04167	0.101
3.04333	0.037		3.04333	0.042		3.04333	0.101
3.045	0.036		3.045	0.046		3.045	0.1
3.04667	0.041		3.04667	0.043		3.04667	0.1
3.04833	0.04		3.04833	0.043		3.04833	0.098
3.05	0.042		3.05	0.043		3.05	0.1
3.05167	0.044		3.05167	0.043		3.05167	0.103
3.05333	0.044		3.05333	0.043		3.05333	0.105
3.055	0.044		3.055	0.044		3.055	0.104
3.05667	0.043		3.05667	0.043		3.05667	0.108
3.05833	0.048		3.05833	0.044		3.05833	0.107
3.06	0.049		3.06	0.043		3.06	0.11
3.06167	0.055		3.06167	0.045		3.06167	0.111
3.06333	0.057		3.06333	0.045		3.06333	0.115
3.065	0.056		3.065	0.047		3.065	0.113
3.06667	0.057		3.06667	0.046		3.06667	0.117
3.06833	0.058		3.06833	0.048		3.06833	0.117
3.07	0.061		3.07	0.05		3.07	0.124
3.07167	0.059		3.07167	0.051		3.07167	0.123
3.07333	0.063		3.07333	0.055		3.07333	0.125
3.075	0.06		3.075	0.055		3.075	0.126
3.07667	0.06		3.07667	0.059		3.07667	0.126
3.07833	0.061		3.07833	0.064		3.07833	0.127
3.08	0.064		3.08	0.063		3.08	0.131
3.08167	0.064		3.08167	0.064		3.08167	0.132
3.08333	0.063		3.08333	0.068		3.08333	0.134
3.085	0.064		3.085	0.068		3.085	0.139
3.08667	0.066		3.08667	0.072		3.08667	0.142
3.08833	0.062		3.08833	0.073		3.08833	0.145
3.09	0.066		3.09	0.079		3.09	0.15
3.09167	0.065		3.09167	0.084		3.09167	0.154
3.09333	0.063		3.09333	0.086		3.09333	0.156
3.095	0.062		3.095	0.088		3.095	0.163
3.09667	0.065		3.09667	0.092		3.09667	0.17
3.09833	0.063		3.09833	0.097		3.09833	0.175
3.1	0.061		3.1	0.102		3.1	0.178
3.10167	0.065		3.10167	0.107		3.10167	0.197
3.10333	0.068		3.10333	0.114		3.10333	0.205
3.105	0.067		3.105	0.121		3.105	0.218
3.10667	0.065		3.10667	0.129		3.10667	0.229
3.10833	0.065		3.10833	0.135		3.10833	0.243
3.11	0.065		3.11	0.141		3.11	0.259
3.11167	0.064		3.11167	0.15		3.11167	0.279
3.11333	0.065		3.11333	0.158		3.11333	0.295
3.115	0.065		3.115	0.17		3.115	0.318
3.11667	0.066		3.11667	0.179		3.11667	0.339
3.11833	0.068		3.11833	0.189		3.11833	0.361
3.12	0.067		3.12	0.204		3.12	0.38
3.12167	0.066		3.12167	0.222		3.12167	0.403
3.12333	0.068		3.12333	0.236		3.12333	0.429
3.125	0.067		3.125	0.251		3.125	0.451
3.12667	0.064		3.12667	0.267		3.12667	0.482
3.12833	0.064		3.12833	0.281		3.12833	0.508
3.13	0.062		3.13	0.301		3.13	0.536
3.13167	0.058		3.13167	0.323		3.13167	0.565
3.13333	0.058		3.13333	0.34		3.13333	0.597
3.135	0.054		3.135	0.364		3.135	0.63
3.13667	0.046		3.13667	0.382		3.13667	0.661
3.13833	0.045		3.13833	0.4		3.13833	0.696
3.14	0.045		3.14	0.426		3.14	0.727
3.14167	0.041		3.14167	0.449		3.14167	0.767
3.14333	0.04		3.14333	0.471		3.14333	0.805
3.145	0.039		3.145	0.505		3.145	0.848
3.14667	0.039		3.14667	0.532		3.14667	0.891
3.14833	0.039		3.14833	0.561		3.14833	0.937
3.15	0.036		3.15	0.59		3.15	0.985
3.15167	0.037		3.15167	0.618		3.15167	1.043
3.15333	0.032		3.15333	0.655		3.15333	1.091
3.155	0.036		3.155	0.688		3.155	1.145
3.15667	0.032		3.15667	0.724		3.15667	1.202
3.15833	0.034		3.15833	0.756		3.15833	1.254
3.16	0.032		3.16	0.796		3.16	1.316
3.16167	0.033		3.16167	0.829		3.16167	1.376
3.16333	0.032		3.16333	0.863		3.16333	1.44
3.165	0.035		3.165	0.904		3.165	1.5
3.16667	0.032		3.16667	0.944		3.16667	1.562
3.16833	0.033		3.16833	0.982		3.16833	1.631
3.17	0.033		3.17	1.021		3.17	1.694
3.17167	0.035		3.17167	1.075		3.17167	1.759
3.17333	0.035		3.17333	1.115		3.17333	1.827
3.175	0.034		3.175	1.158		3.175	1.898
3.17667	0.034		3.17667	1.205		3.17667	1.961
3.17833	0.039		3.17833	1.249		3.17833	2.03
3.18	0.037		3.18	1.293		3.18	2.095
3.18167	0.032		3.18167	1.346		3.18167	2.166
3.18333	0.035		3.18333	1.389		3.18333	2.233
3.185	0.033		3.185	1.432		3.185	2.3
3.18667	0.031		3.18667	1.477		3.18667	2.362
3.18833	0.027		3.18833	1.523		3.18833	2.43
3.19	0.032		3.19	1.563		3.19	2.492
3.19167	0.031		3.19167	1.617		3.19167	2.553
3.19333	0.035		3.19333	1.662		3.19333	2.612
3.195	0.031		3.195	1.705		3.195	2.67
3.19667	0.035		3.19667	1.755		3.19667	2.733
3.19833	0.035		3.19833	1.797		3.19833	2.79
3.2	0.034		3.2	1.842		3.2	2.844
3.20167	0.034		3.20167	1.893		3.20167	2.898
3.20333	0.035		3.20333	1.933		3.20333	2.95
3.205	0.036		3.205	1.971		3.205	3.005
[truncated: 37,077 more rows]

## Sheet: Supplementary Fig. 3
Part A			Part B			Part C
[truncated: 39,003 more rows]

## Sheet: Supplementary Fig. 4
Part A			Part B
[truncated: 39,002 more rows]

## Sheet: Supplementary Fig. 5
Part A			Part B			Part C
[truncated: 39,003 more rows]

[truncated: 4 more sheets: Supplementary Fig. 6, Supplementary Fig. 7, Supplementary Fig. 8, Supplementary Fig. 9]
